# Supplementary material for: Reinvestigation of trilithium divanadium(III) tris­(orthophosphate), Li3V2(PO4)3, based on single-crystal X-ray data
Source: Acta Crystallogr Sect E Struct Rep Online. 2013 Jan 19;69(Pt 2):i11–2. doi: 10.1107/S1600536813001499 (PMC3569174; doi:10.1107/S1600536813001499)
Supplement: Supplementary file 1 [file e-69-00i11-sup1.cif]

##############################################################################
#                                                                            #
# This CIF contains the data in a paper accepted for publication in          #
# Acta Crystallographica Section E. It conforms to the requirements of       #
# Notes for Authors for Acta Crystallographica Section E, and has been       #
# peer reviewed under the auspices of the IUCr Commission on Journals.       #
#                                                                            #
# Full details of the Crystallographic Information File format               #
# are given in the paper "The Crystallographic Information File (CIF):       #
# a New Standard Archive File for Crystallography" by S. R. Hall, F. H.      #
# Allen and I. D. Brown [Acta Cryst. (1991), A47, 655-685].                  #
#                                                                            #
# The current version of the core CIF dictionary is obtainable from          #
# ftp://ftp.iucr.org/pub/cif_core.dic.                                       #
#                                                                            #
# Software is freely available for graphical display of the structure(s)     #
# in this CIF. For information consult the CIF software page                 #
# http://www.iucr.org/resources/cif/software.                                #
#                                                                            #
# This file may be used for bona fide research purposes within the           #
# scientific community so long as proper attribution is given to the journal # 
# article from which it was obtained.                                        #
#                                                                            #
##############################################################################
data_global
_audit_creation_method     'WinGX routine CIF_UPDATE'
_journal_date_recd_electronic     2012-12-18
_journal_date_accepted     2013-01-15
_journal_name_full     'Acta Crystallographica, Section E'
_journal_year     2013
_journal_volume     69
_journal_issue      2
_journal_page_first     i11
_journal_page_last     i12
_journal_paper_category     QI
_journal_paper_doi     10.1107/S1600536813001499
_journal_coeditor_code     WM2716
_publ_contact_author_name     'Professor Hoseop Yun'
_publ_contact_author_address
;
Division of Energy Systems Research and Department of Chemistry
Ajou University
Suwon 443-749
Republic of Korea
;
_publ_contact_author_email     hsyun@ajou.ac.kr
_publ_contact_author_fax     '82-31-219-1615'
_publ_contact_author_phone     '82-31-219-2605'
_publ_section_title
;
Reinvestigation of trilithium divanadium(III) tris(orthophosphate),
Li~3~V~2~(PO~4~)~3~, based on single-crystal X-ray data
;
loop_
    _publ_author_name
    _publ_author_footnote
    _publ_author_address
    'Kee, Yongho' .
;
Division of Energy Systems Research and Department of Chemistry
Ajou University
Suwon 443-749
Republic of Korea
;
    'Yun, Hoseop' .
;
Division of Energy Systems Research and Department of Chemistry
Ajou University
Suwon 443-749
Republic of Korea
;
_symmetry_space_group_name_hall     '-P 2ybc'
data_I
_chemical_name_systematic
;
Trilithium divanadium(III) tris(orthophosphate)
;
_chemical_formula_sum     'Li3 O12 P3 V2'
_chemical_formula_iupac     'Li3 V2 (P O4)3'
_chemical_formula_weight     407.61
_symmetry_cell_setting     monoclinic
_symmetry_space_group_name_H-M     'P 21/c'
loop_
    _symmetry_equiv_pos_as_xyz
    'x, y, z'
    '-x, y+1/2, -z+1/2'
    '-x, -y, -z'
    'x, -y-1/2, z-1/2'
_cell_length_a     8.6201(4)
_cell_length_b     8.6013(4)
_cell_length_c     14.7465(7)
_cell_angle_alpha     90
_cell_angle_beta     125.204(3)
_cell_angle_gamma     90
_cell_volume     893.39(7)
_cell_formula_units_Z     4
_cell_measurement_reflns_used     5732
_cell_measurement_theta_min     3.35
_cell_measurement_theta_max     27.64
_cell_measurement_temperature     290.0(10)
_cell_special_details     ?
_exptl_crystal_description     block
_exptl_crystal_colour     colourless
_exptl_crystal_size_max     0.080
_exptl_crystal_size_mid     0.040
_exptl_crystal_size_min     0.040
_exptl_crystal_density_diffrn     3.03
_exptl_crystal_density_method     'not measured'
_exptl_crystal_F_000     784
_exptl_absorpt_coefficient_mu     2.698
_exptl_absorpt_correction_type     multi-scan
_exptl_absorpt_process_details     '(ABSCOR; Higashi, 1995)'
_exptl_absorpt_correction_T_min     0.7413
_exptl_absorpt_correction_T_max     1.000
_exptl_special_details     ?
_diffrn_ambient_temperature     290.0(10)
_diffrn_radiation_type     MoK\a
_diffrn_radiation_wavelength     0.71073
_diffrn_radiation_source     ?
_diffrn_radiation_monochromator     graphite
_diffrn_measurement_device_type     'Rigaku R-AXIS RAPID'
_diffrn_measurement_method     \w
_diffrn_reflns_number     8328
_diffrn_reflns_av_R_equivalents     0.0314
_diffrn_reflns_theta_min     3.35
_diffrn_reflns_theta_max     27.48
_diffrn_reflns_theta_full     27.48
_diffrn_measured_fraction_theta_max     0.994
_diffrn_measured_fraction_theta_full     0.994
_diffrn_reflns_limit_h_min     -11
_diffrn_reflns_limit_h_max     10
_diffrn_reflns_limit_k_min     -10
_diffrn_reflns_limit_k_max     11
_diffrn_reflns_limit_l_min     -19
_diffrn_reflns_limit_l_max     19
_refine_special_details
;
Refinement of <i>F</i>^2^ against ALL reflections. The weighted <i>R</i>-factor
<i>wR</i> and goodness of fit <i>S</i> are based on <i>F</i>^2^, conventional
<i>R</i>-factors <i>R</i> are based on <i>F</i>, with <i>F</i> set to zero for
negative <i>F</i>^2^. The threshold expression of <i>F</i>^2^ >
\s(<i>F</i>^2^) is used only for calculating <i>R</i>-factors(gt) <i>etc</i>.
and is not relevant to the choice of reflections for refinement.
<i>R</i>-factors based on <i>F</i>^2^ are statistically about twice as large
as those based on <i>F</i>, and <i>R</i>- factors based on ALL data will be
even larger.
;
_reflns_number_total     2031
_reflns_number_gt     1772
_reflns_threshold_expression     I>2sigma(I)
_refine_ls_structure_factor_coef     Fsqd
_refine_ls_matrix_type     full
_refine_ls_R_factor_all     0.0301
_refine_ls_R_factor_gt     0.0242
_refine_ls_wR_factor_ref     0.062
_refine_ls_goodness_of_fit_ref     1.079
_refine_ls_restrained_S_all     1.079
_refine_ls_number_reflns     2031
_refine_ls_number_parameters     181
_refine_ls_number_restraints     0
_refine_ls_weighting_scheme     calc
_refine_ls_weighting_details
         'calc w=1/[\s^2^(Fo^2^)+(0.0223P)^2^+1.8904P] where P=(Fo^2^+2Fc^2^)/3'
_atom_sites_solution_primary     direct
_atom_sites_solution_secondary     difmap
_refine_ls_shift/su_max     0.001
_refine_ls_shift/su_mean     0
_refine_diff_density_max     0.584
_refine_diff_density_min     -0.491
_refine_ls_extinction_method     none
loop_
    _atom_type_symbol
    _atom_type_description
    _atom_type_scat_dispersion_real
    _atom_type_scat_dispersion_imag
    _atom_type_scat_source
    Li Li -0.0003 0.0001 'International Tables Vol C Tables 4.2.6.8 and 6.1.1.4'
    V V 0.3005 0.5294 'International Tables Vol C Tables 4.2.6.8 and 6.1.1.4'
    P P 0.1023 0.0942 'International Tables Vol C Tables 4.2.6.8 and 6.1.1.4'
    O O 0.0106 0.006 'International Tables Vol C Tables 4.2.6.8 and 6.1.1.4'
_computing_data_collection     'RAPID-AUTO (Rigaku, 2006)'
_computing_cell_refinement     'RAPID-AUTO (Rigaku, 2006)'
_computing_data_reduction     'RAPID-AUTO (Rigaku, 2006)'
_computing_structure_solution     'SHELXS97 (Sheldrick, 2008)'
_computing_structure_refinement     'SHELXL97 (Sheldrick, 2008)'
_computing_molecular_graphics     'DIAMOND (Brandenburg, 1999)'
_computing_publication_material     'WinGX (Farrugia, 2012)'
loop_
    _atom_site_type_symbol
    _atom_site_label
    _atom_site_fract_x
    _atom_site_fract_y
    _atom_site_fract_z
    _atom_site_U_iso_or_equiv
    _atom_site_adp_type
    _atom_site_calc_flag
    _atom_site_refinement_flags
    _atom_site_occupancy
    _atom_site_disorder_assembly
    _atom_site_disorder_group
    Li Li1 0.1133(8) 0.5883(7) 0.1934(4) 0.0266(12) Uani d . 1 . .
    Li Li2 0.1891(9) 0.1919(7) 0.2599(5) 0.0356(15) Uani d . 1 . .
    Li Li3 0.4730(7) 0.2213(6) 0.1767(4) 0.0186(10) Uani d . 1 . .
    V V1 0.13814(6) 0.52846(5) 0.38977(4) 0.00672(11) Uani d . 1 . .
    V V2 0.36217(6) 0.53898(5) 0.11037(3) 0.00643(11) Uani d . 1 . .
    P P1 0.04417(9) 0.25109(7) 0.00782(5) 0.00655(14) Uani d . 1 . .
    P P2 0.45782(9) 0.39759(8) 0.35181(5) 0.00672(14) Uani d . 1 . .
    P P3 0.75192(9) 0.38467(7) 0.14738(5) 0.00638(14) Uani d . 1 . .
    O O1 0.0267(3) 0.1788(2) 0.09643(16) 0.0126(4) Uani d . 1 . .
    O O2 0.0361(3) 0.3649(2) 0.42742(16) 0.0150(4) Uani d . 1 . .
    O O3 0.0850(2) 0.0021(2) 0.28038(15) 0.0102(4) Uani d . 1 . .
    O O4 0.1152(3) 0.6330(2) 0.06577(16) 0.0111(4) Uani d . 1 . .
    O O5 0.1785(3) 0.7151(2) 0.31962(15) 0.0109(4) Uani d . 1 . .
    O O6 0.2392(2) 0.3319(2) 0.07040(16) 0.0112(4) Uani d . 1 . .
    O O7 0.2789(3) 0.3861(2) 0.35185(16) 0.0125(4) Uani d . 1 . .
    O O8 0.3675(3) 0.5514(2) 0.54043(16) 0.0171(4) Uani d . 1 . .
    O O9 0.4764(3) 0.2357(2) 0.31413(15) 0.0099(4) Uani d . 1 . .
    O O10 0.5906(3) 0.0200(2) 0.23807(15) 0.0116(4) Uani d . 1 . .
    O O11 0.5994(3) 0.4098(2) 0.16881(15) 0.0110(4) Uani d . 1 . .
    O O12 0.6748(3) 0.4125(2) 0.02723(15) 0.0128(4) Uani d . 1 . .
loop_
    _atom_site_aniso_label
    _atom_site_aniso_U_11
    _atom_site_aniso_U_22
    _atom_site_aniso_U_33
    _atom_site_aniso_U_12
    _atom_site_aniso_U_13
    _atom_site_aniso_U_23
    Li1 0.030(3) 0.038(3) 0.017(3) -0.008(3) 0.017(2) -0.005(2)
    Li2 0.042(3) 0.030(3) 0.022(3) -0.020(3) 0.010(3) -0.001(2)
    Li3 0.018(2) 0.016(2) 0.021(3) 0.003(2) 0.011(2) 0.004(2)
    V1 0.0067(2) 0.0061(2) 0.0080(2) -0.00005(16) 0.00464(17) 0.00055(15)
    V2 0.0069(2) 0.0060(2) 0.0073(2) -0.00006(15) 0.00458(17) 0.00017(15)
    P1 0.0062(3) 0.0055(3) 0.0086(3) 0.0001(2) 0.0046(2) 0.0000(2)
    P2 0.0066(3) 0.0062(3) 0.0073(3) 0.0005(2) 0.0040(2) -0.0001(2)
    P3 0.0063(3) 0.0058(3) 0.0078(3) -0.0002(2) 0.0046(2) -0.0005(2)
    O1 0.0118(9) 0.0150(9) 0.0122(9) -0.0020(7) 0.0076(8) 0.0018(8)
    O2 0.0147(9) 0.0146(10) 0.0143(10) -0.0023(8) 0.0076(8) 0.0053(8)
    O3 0.0106(8) 0.0081(8) 0.0093(9) 0.0027(7) 0.0042(7) 0.0009(7)
    O4 0.0104(8) 0.0107(9) 0.0133(9) 0.0034(7) 0.0074(8) 0.0015(7)
    O5 0.0163(9) 0.0075(9) 0.0119(9) -0.0022(7) 0.0099(8) -0.0003(7)
    O6 0.0081(8) 0.0088(9) 0.0140(10) -0.0015(7) 0.0048(8) -0.0002(7)
    O7 0.0128(9) 0.0105(9) 0.0191(10) -0.0010(7) 0.0120(8) -0.0031(8)
    O8 0.0094(9) 0.0205(10) 0.0131(10) -0.0009(8) 0.0016(8) -0.0051(8)
    O9 0.0133(9) 0.0062(8) 0.0106(9) 0.0022(7) 0.0071(7) 0.0002(7)
    O10 0.0173(9) 0.0088(9) 0.0110(9) -0.0016(7) 0.0096(8) -0.0016(7)
    O11 0.0109(8) 0.0124(9) 0.0119(9) 0.0027(7) 0.0078(8) 0.0020(7)
    O12 0.0136(9) 0.0155(9) 0.0100(9) 0.0013(8) 0.0072(8) 0.0014(7)
_geom_special_details
;
All e.s.d.'s (except the e.s.d. in the dihedral angle between two l.s. planes)
are estimated using the full covariance matrix. The cell e.s.d.'s are taken
into account individually in the estimation of e.s.d.'s in distances, angles
and torsion angles; correlations between e.s.d.'s in cell parameters are only
used when they are defined by crystal symmetry. An approximate (isotropic)
treatment of cell e.s.d.'s is used for estimating e.s.d.'s involving l.s.
planes.
;
loop_
    _geom_bond_atom_site_label_1
    _geom_bond_atom_site_label_2
    _geom_bond_site_symmetry_2
    _geom_bond_distance
    _geom_bond_publ_flag
    Li1 O4 . 1.930(6) y
    Li1 O5 . 1.940(6) y
    Li1 O3 2 2.094(6) y
    Li1 O10 2_655 2.215(6) y
    Li1 O7 . 2.584(6) ?
    Li2 O3 . 1.968(6) y
    Li2 O1 . 1.974(6) y
    Li2 O7 . 2.004(6) y
    Li2 O9 . 2.153(7) y
    Li2 O5 2_545 2.678(7) ?
    Li3 O6 . 1.944(5) y
    Li3 O10 . 1.946(5) y
    Li3 O11 . 1.994(5) y
    Li3 O9 . 2.014(6) y
    V1 O2 . 1.9040(19) y
    V1 O8 . 1.954(2) y
    V1 O1 2 2.0163(19) y
    V1 O7 . 2.0168(18) y
    V1 O5 . 2.0450(18) y
    V1 O3 2 2.1172(18) y
    V2 O12 3_665 1.9099(19) y
    V2 O6 . 1.9810(18) y
    V2 O4 . 2.0012(18) y
    V2 O11 . 2.0316(18) y
    V2 O10 2_655 2.0343(19) y
    V2 O9 2_655 2.0618(18) y
    V2 Li3 2_655 3.032(5) ?
    P1 O2 4_565 1.5199(19) y
    P1 O4 3_565 1.5297(19) y
    P1 O1 . 1.5310(19) y
    P1 O6 . 1.5400(18) y
    P2 O8 3_666 1.492(2) y
    P2 O9 . 1.5419(19) y
    P2 O7 . 1.5458(18) y
    P2 O10 2_655 1.5497(19) y
    P3 O12 . 1.5101(19) y
    P3 O11 . 1.5343(19) y
    P3 O5 2_645 1.5454(19) y
    P3 O3 2_655 1.5506(18) y
loop_
    _geom_angle_atom_site_label_1
    _geom_angle_atom_site_label_2
    _geom_angle_atom_site_label_3
    _geom_angle_site_symmetry_1
    _geom_angle_site_symmetry_3
    _geom_angle
    _geom_angle_publ_flag
    O4 Li1 O5 . . 131.6(3) ?
    O4 Li1 O3 . 2 135.8(3) ?
    O5 Li1 O3 . 2 80.6(2) ?
    O4 Li1 O10 . 2_655 80.9(2) ?
    O5 Li1 O10 . 2_655 95.2(2) ?
    O3 Li1 O10 2 2_655 132.1(3) ?
    O4 Li1 O7 . . 134.8(3) ?
    O5 Li1 O7 . . 78.88(19) ?
    O3 Li1 O7 2 . 71.26(18) ?
    O10 Li1 O7 2_655 . 61.21(16) ?
    O3 Li2 O1 . . 94.3(3) ?
    O3 Li2 O7 . . 128.3(4) ?
    O1 Li2 O7 . . 126.8(3) ?
    O3 Li2 O9 . . 128.1(3) ?
    O1 Li2 O9 . . 108.5(3) ?
    O7 Li2 O9 . . 71.9(2) ?
    O3 Li2 P2 . . 146.7(3) ?
    O1 Li2 P2 . . 117.9(3) ?
    O7 Li2 P2 . . 36.57(11) ?
    O9 Li2 P2 . . 36.48(10) ?
    O3 Li2 O5 . 2_545 66.43(19) ?
    O1 Li2 O5 . 2_545 69.03(19) ?
    O7 Li2 O5 . 2_545 97.6(3) ?
    O9 Li2 O5 . 2_545 165.3(3) ?
    P2 Li2 O5 . 2_545 130.8(3) ?
    O6 Li3 O10 . . 146.1(3) ?
    O6 Li3 O11 . . 84.4(2) ?
    O10 Li3 O11 . . 126.5(3) ?
    O6 Li3 O9 . . 100.9(2) ?
    O10 Li3 O9 . . 83.4(2) ?
    O11 Li3 O9 . . 108.5(3) ?
    O2 V1 O8 . . 94.48(9) ?
    O2 V1 O1 . 2 88.48(8) ?
    O8 V1 O1 . 2 97.50(8) ?
    O2 V1 O7 . . 94.88(8) ?
    O8 V1 O7 . . 90.02(8) ?
    O1 V1 O7 2 . 171.50(8) ?
    O2 V1 O5 . . 165.80(8) ?
    O8 V1 O5 . . 98.04(8) ?
    O1 V1 O5 2 . 83.28(8) ?
    O7 V1 O5 . . 91.80(8) ?
    O2 V1 O3 . 2 90.55(8) ?
    O8 V1 O3 . 2 172.14(8) ?
    O1 V1 O3 2 2 88.65(8) ?
    O7 V1 O3 . 2 83.53(8) ?
    O5 V1 O3 . 2 77.75(7) ?
    O12 V2 O6 3_665 . 98.48(8) ?
    O12 V2 O4 3_665 . 93.92(8) ?
    O6 V2 O4 . . 88.86(8) ?
    O12 V2 O11 3_665 . 94.63(8) ?
    O6 V2 O11 . . 82.50(8) ?
    O4 V2 O11 . . 168.64(8) ?
    O12 V2 O10 3_665 2_655 171.87(8) ?
    O6 V2 O10 . 2_655 89.34(8) ?
    O4 V2 O10 . 2_655 83.96(8) ?
    O11 V2 O10 . 2_655 88.56(8) ?
    O12 V2 O9 3_665 2_655 92.40(8) ?
    O6 V2 O9 . 2_655 167.76(8) ?
    O4 V2 O9 . 2_655 96.01(8) ?
    O11 V2 O9 . 2_655 91.09(7) ?
    O10 V2 O9 2_655 2_655 80.05(7) ?
    O2 P1 O4 4_565 3_565 104.81(11) ?
    O2 P1 O1 4_565 . 114.61(12) ?
    O4 P1 O1 3_565 . 112.35(11) ?
    O2 P1 O6 4_565 . 107.88(11) ?
    O4 P1 O6 3_565 . 110.77(10) ?
    O1 P1 O6 . . 106.40(11) ?
    O8 P2 O9 3_666 . 113.49(11) ?
    O8 P2 O7 3_666 . 114.38(12) ?
    O9 P2 O7 . . 104.68(10) ?
    O8 P2 O10 3_666 2_655 108.68(12) ?
    O9 P2 O10 . 2_655 109.75(10) ?
    O7 P2 O10 . 2_655 105.50(11) ?
    O12 P3 O11 . . 111.68(11) ?
    O12 P3 O5 . 2_645 110.34(11) ?
    O11 P3 O5 . 2_645 106.92(10) ?
    O12 P3 O3 . 2_655 108.32(11) ?
    O11 P3 O3 . 2_655 108.17(11) ?
    O5 P3 O3 2_645 2_655 111.42(10) ?
    P1 O1 Li2 . . 132.1(2) ?
    P1 O1 V1 . 2_545 140.21(12) ?
    Li2 O1 V1 . 2_545 87.60(18) ?
    P1 O2 V1 4_566 . 153.03(13) ?
    P3 O3 Li2 2_645 . 109.4(2) ?
    P3 O3 Li1 2_645 2_545 128.10(19) ?
    Li2 O3 Li1 . 2_545 103.1(3) ?
    P3 O3 V1 2_645 2_545 136.75(11) ?
    Li2 O3 V1 . 2_545 84.99(19) ?
    Li1 O3 V1 2_545 2_545 84.27(16) ?
    P1 O4 Li1 3_565 . 108.2(2) ?
    P1 O4 V2 3_565 . 147.84(12) ?
    Li1 O4 V2 . . 101.8(2) ?
    P3 O5 Li1 2_655 . 132.7(2) ?
    P3 O5 V1 2_655 . 136.88(11) ?
    Li1 O5 V1 . . 90.28(19) ?
    P3 O5 Li2 2_655 2 110.77(16) ?
    Li1 O5 Li2 . 2 85.6(2) ?
    V1 O5 Li2 . 2 70.11(15) ?
    P1 O6 Li3 . . 121.90(18) ?
    P1 O6 V2 . . 142.76(11) ?
    Li3 O6 V2 . . 94.12(17) ?
    P2 O7 Li2 . . 92.9(2) ?
    P2 O7 V1 . . 136.13(12) ?
    Li2 O7 V1 . . 129.4(2) ?
    P2 O7 Li1 . . 89.28(15) ?
    Li2 O7 Li1 . . 98.8(2) ?
    V1 O7 Li1 . . 74.63(14) ?
    P2 O8 V1 3_666 . 168.23(14) ?
    P2 O9 Li3 . . 118.30(18) ?
    P2 O9 V2 . 2_645 136.43(11) ?
    Li3 O9 V2 . 2_645 96.15(16) ?
    P2 O9 Li2 . . 87.4(2) ?
    Li3 O9 Li2 . . 105.6(2) ?
    V2 O9 Li2 2_645 . 109.31(19) ?
    P2 O10 Li3 2_645 . 113.29(19) ?
    P2 O10 V2 2_645 2_645 141.17(12) ?
    Li3 O10 V2 . 2_645 99.23(17) ?
    P2 O10 Li1 2_645 2_645 103.99(17) ?
    Li3 O10 Li1 . 2_645 97.5(2) ?
    V2 O10 Li1 2_645 2_645 91.67(15) ?
    P3 O11 Li3 . . 117.36(18) ?
    P3 O11 V2 . . 139.65(12) ?
    Li3 O11 V2 . . 91.10(16) ?
    P3 O12 V2 . 3_665 166.44(13) ?
