# Supplementary material for: Reinvestigation of trilithium divanadium(III) tris­(orthophosphate), Li3V2(PO4)3, based on single-crystal X-ray data
Source: Acta Crystallogr Sect E Struct Rep Online. 2013 Jan 19;69(Pt 2):i11–2. doi: 10.1107/S1600536813001499 (PMC3569174; doi:10.1107/S1600536813001499)
Supplement: Supplementary file 2 [file e-69-00i11-Isup2.hkl]

#
# h,k,l, Fc-squared, Fo-squared, sigma(Fo-squared) and status flag
#
data_I
_shelx_title '  R-85   KEE P21/c'
_shelx_refln_list_code          4
_shelx_F_calc_maximum      190.54
_exptl_crystal_F_000       784.00
_reflns_d_resolution_high  0.7701
 
loop_
 _symmetry_equiv_pos_as_xyz
 'x, y, z'
 '-x, y+1/2, -z+1/2'
 '-x, -y, -z'
 'x, -y-1/2, z-1/2'
 
_cell_length_a     8.6201
_cell_length_b     8.6013
_cell_length_c    14.7465
_cell_angle_alpha  90.000
_cell_angle_beta  125.204
_cell_angle_gamma  90.000
 
_shelx_F_squared_multiplier     1.000
 
loop_
 _refln_index_h
 _refln_index_k
 _refln_index_l
 _refln_F_squared_calc
 _refln_F_squared_meas
 _refln_F_squared_sigma
 _refln_observed_status
   2   0   0     1259.65     1293.94     17.94 o
   3   0   0      351.69      467.29     10.71 o
   4   0   0     2513.35     2453.96     32.63 o
   5   0   0       22.35       33.13      6.31 o
   6   0   0        2.01        6.89      6.91 o
   7   0   0       57.96       50.42     11.09 o
   8   0   0     3037.71     2603.37    333.98 o
   9   0   0       24.49        6.96     17.12 o
   1   1   0     2171.66     2199.22     16.93 o
   2   1   0      229.33      243.65      5.21 o
   3   1   0      930.66      882.18     10.79 o
   4   1   0      690.33      715.53     10.42 o
   5   1   0    11277.28    11036.85    108.79 o
   6   1   0      102.57       96.77      7.20 o
   7   1   0     4987.28     4856.93     76.40 o
   8   1   0      106.23       76.03     31.41 o
   9   1   0      241.78      173.99     70.09 o
   0   2   0    14301.71    14565.02    206.08 o
   1   2   0     7058.50     7235.94     82.29 o
   2   2   0     3007.02     3029.16     26.77 o
   3   2   0      470.54      590.27      9.65 o
   4   2   0    26197.15    25914.06    304.47 o
   5   2   0      101.00       96.15      5.89 o
   6   2   0       15.66       22.51      5.40 o
   7   2   0      121.87       85.86     11.21 o
   8   2   0     2952.33     2545.53    183.63 o
   1   3   0    17558.87    17686.34    191.50 o
   2   3   0      703.58      883.28      9.39 o
   3   3   0     4513.96     4669.38     49.54 o
   4   3   0     2320.70     2266.82     27.78 o
   5   3   0     1228.32     1209.29     17.77 o
   6   3   0     2694.50     2522.16     76.26 o
   7   3   0     1102.63     1088.03     32.17 o
   8   3   0      177.45      178.75     36.12 o
   0   4   0     1179.72     1156.90     23.62 o
   1   4   0     1281.50     1220.15     15.17 o
   2   4   0     3289.35     3401.76     36.25 o
   3   4   0       67.07      103.69      6.62 o
   4   4   0     8831.77     8627.56    107.42 o
   5   4   0      115.36       92.09     10.53 o
   6   4   0     2512.69     2266.73     79.33 o
   7   4   0      397.48      444.39     41.82 o
   8   4   0        2.31       -0.73     16.13 o
   1   5   0     8488.52     8626.61     98.37 o
   2   5   0     2393.35     2376.02     32.10 o
   3   5   0      992.12      983.79     19.91 o
   4   5   0      217.57      235.52     11.65 o
   5   5   0     8160.76     7793.53    174.47 o
   6   5   0      111.28       84.10     14.80 o
   7   5   0      376.50      438.14     29.75 o
   8   5   0        1.49       -2.47     13.38 o
   0   6   0     1126.44     1224.35     29.64 o
   1   6   0     2872.90     2895.20     40.82 o
   2   6   0     1047.33     1041.14     25.09 o
   3   6   0      233.31      263.03     13.00 o
   4   6   0     1754.60     1743.67     30.75 o
   5   6   0       37.08       41.11      7.64 o
   6   6   0        1.36       -3.10      6.77 o
   7   6   0      140.25      127.11     37.34 o
   1   7   0     1985.82     2042.58     35.84 o
   2   7   0      422.37      446.27     22.72 o
   3   7   0    10389.11    10253.95    142.54 o
   4   7   0        4.54        2.29      6.40 o
   5   7   0     1234.86     1204.62     57.08 o
   6   7   0       56.21       50.16     20.50 o
   7   7   0     1874.18     1948.20     70.54 o
   0   8   0     4340.46     4303.99     99.29 o
   1   8   0     1015.36     1012.55     20.86 o
   2   8   0      644.00      715.11     26.10 o
   3   8   0      257.66      245.99     45.75 o
   4   8   0     1591.50     1619.54     49.67 o
   5   8   0      611.55      586.83     37.54 o
   6   8   0     1065.63     1008.69     57.09 o
   1   9   0     1867.89     1924.12     32.27 o
   2   9   0       15.48       19.44     12.41 o
   3   9   0      280.33      312.25     23.33 o
   4   9   0     1142.33     1176.82     37.65 o
   5   9   0     2854.54     2777.98     72.86 o
   0  10   0       58.43       45.74     25.41 o
   1  10   0      649.30      765.52     52.70 o
   2  10   0      158.89      162.45     23.57 o
   3  10   0     1380.73     1415.35     47.15 o
   4  10   0      892.33      970.31     45.04 o
   1  11   0     2669.81     2752.59     71.04 o
  -9   1   1     1594.19     1448.99    237.95 o
  -8   1   1      176.89       77.64     32.38 o
  -7   1   1     1540.97     1507.28     26.51 o
  -6   1   1     2630.63     2600.66     29.80 o
  -5   1   1     1721.18     1670.10     21.66 o
  -4   1   1     1575.07     1612.38     16.73 o
  -3   1   1    18471.35    17355.88    173.13 o
  -2   1   1     7630.20     8034.34     78.66 o
  -1   1   1       97.35      121.01      4.57 o
   1   1   1    16463.16    17080.63    177.21 o
   2   1   1     1571.66     1613.98     14.98 o
   3   1   1      131.45      133.95      6.74 o
   4   1   1      514.40      514.35      9.19 o
   5   1   1     3536.93     3526.52     39.46 o
   6   1   1       60.29       82.40      7.60 o
   7   1   1     4720.73     4771.71     83.09 o
   8   1   1      123.62       99.72     12.35 o
  -9   2   1      545.34      488.36     44.29 o
  -8   2   1      173.67       87.59     37.84 o
  -7   2   1      352.01      348.57     13.47 o
  -6   2   1     2307.09     2246.38     28.37 o
  -5   2   1     1114.45     1180.51     16.95 o
  -4   2   1    12796.03    13373.80    146.40 o
  -3   2   1     2071.64     2524.03     22.21 o
  -2   2   1     4612.90     4624.59     50.16 o
  -1   2   1       90.36      109.23      7.09 o
   0   2   1     2471.51     2449.65     26.32 o
   1   2   1    16728.82    17246.78    236.14 o
   2   2   1      350.73      267.91      6.22 o
   3   2   1      411.12      426.69     11.02 o
   4   2   1     1890.71     1736.88     22.92 o
   5   2   1     1213.21     1187.14     24.72 o
   6   2   1     1539.81     1516.13     35.48 o
   7   2   1        0.09        2.43      6.17 o
   8   2   1       68.09       43.04     15.14 o
  -9   3   1      663.08      551.58     32.69 o
  -8   3   1      114.41      100.14     18.75 o
  -7   3   1     2393.61     2541.16     37.57 o
  -6   3   1      909.81      886.73     19.21 o
  -5   3   1      156.06      139.82     10.86 o
  -4   3   1        0.72        2.66      3.74 o
  -3   3   1    10211.70    10602.44    106.39 o
  -2   3   1      526.44      474.82     11.64 o
  -1   3   1      158.31      178.16     12.01 o
   0   3   1      264.30      270.32      9.11 o
   1   3   1     4599.88     3892.24     56.53 o
   2   3   1     7581.84     8183.65    105.74 o
   3   3   1     3140.71     3244.77     46.27 o
   4   3   1     1133.06     1091.50     30.70 o
   5   3   1     3201.09     3115.16     52.33 o
   6   3   1       80.44       78.04     15.93 o
   7   3   1      167.27      140.13     21.25 o
   8   3   1     1268.72     1246.75     58.67 o
  -8   4   1     3136.89     3276.34     85.37 o
  -7   4   1       25.21        2.11      4.98 o
  -6   4   1      174.36      160.21     11.65 o
  -5   4   1      242.81      238.63      8.12 o
  -4   4   1     3467.15     3352.51     32.15 o
  -3   4   1     1747.84     1841.27     19.35 o
  -2   4   1     3118.19     3250.38     38.99 o
  -1   4   1      561.93      643.36     12.14 o
   0   4   1       28.69       74.48      5.97 o
   1   4   1     2722.56     2765.68     36.94 o
   2   4   1     8272.01     8140.74    109.03 o
   3   4   1        1.50        7.71      7.31 o
   4   4   1     2793.27     2761.97     43.94 o
   5   4   1       33.30       25.03      8.54 o
   6   4   1      628.55      552.65     33.33 o
   7   4   1       26.77       41.11     13.36 o
   8   4   1       25.31        9.03     19.08 o
  -8   5   1       78.28       83.82     21.39 o
  -7   5   1     3852.70     3772.69    131.37 o
  -6   5   1      747.23      726.09     24.79 o
  -5   5   1     1376.17     1306.41     36.26 o
  -4   5   1       51.58       45.50      6.58 o
  -3   5   1      128.62      147.55      7.87 o
  -2   5   1      345.51      333.52     11.43 o
  -1   5   1        2.56        1.23      3.47 o
   0   5   1      807.21      841.01     15.85 o
   1   5   1     7260.34     7435.77     78.56 o
   2   5   1     1244.67     1276.40     23.96 o
   3   5   1     1490.87     1449.97     26.84 o
   4   5   1     1065.61     1008.47     24.13 o
   5   5   1     1543.87     1483.01     44.91 o
   6   5   1      876.77      837.62     23.59 o
   7   5   1      349.42      371.58     38.96 o
  -8   6   1     2059.09     2132.82     99.18 o
  -7   6   1        0.41      -11.64     15.24 o
  -6   6   1     1834.21     1937.54     43.45 o
  -5   6   1      993.71      882.84     33.54 o
  -4   6   1      757.01      874.15     19.34 o
  -3   6   1      178.98      189.74     11.34 o
  -2   6   1     2421.48     2339.39     54.12 o
  -1   6   1      520.78      533.15     13.84 o
   0   6   1    20640.55    20754.80    316.43 o
   1   6   1     5420.05     5476.70     60.16 o
   2   6   1     5657.66     5554.62     79.03 o
   3   6   1      340.52      334.95     17.20 o
   4   6   1      175.10      156.81     13.03 o
   5   6   1      196.88      206.00     12.57 o
   6   6   1     2380.22     2380.82     43.48 o
   7   6   1      118.30      156.34     29.23 o
  -7   7   1       52.02       39.36     22.60 o
  -6   7   1      430.34      483.36     42.99 o
  -5   7   1       25.05       18.59      9.06 o
  -4   7   1        3.97       15.51     10.93 o
  -3   7   1        4.60        8.50      9.49 o
  -2   7   1      556.01      560.33     13.91 o
  -1   7   1       11.39       16.70     11.54 o
   0   7   1       23.96       21.99      8.03 o
   1   7   1        3.76        1.72      7.14 o
   2   7   1       11.77       14.04      8.08 o
   3   7   1      808.85      779.95     23.12 o
   4   7   1      211.72      237.50     20.55 o
   5   7   1       42.28       30.39      9.46 o
   6   7   1       42.75       35.08     18.03 o
  -6   8   1     2844.69     2807.99     84.13 o
  -5   8   1      226.75      178.69     27.92 o
  -4   8   1     3291.27     3252.04     67.58 o
  -3   8   1        0.57        4.73     10.01 o
  -2   8   1      696.74      712.80     15.66 o
  -1   8   1        2.61       18.75     10.12 o
   0   8   1     5297.23     5373.77     73.84 o
   1   8   1     2487.94     2467.62     47.61 o
   2   8   1      633.54      737.22     28.34 o
   3   8   1       90.78       68.35     12.13 o
   4   8   1       56.81       35.02     12.84 o
   5   8   1      106.72       84.88     15.71 o
   6   8   1     1557.46     1598.14     79.16 o
  -5   9   1        2.32       -7.31     14.76 o
  -4   9   1       94.29       90.59     17.75 o
  -3   9   1      234.48      241.45     72.99 o
  -2   9   1        4.70       22.41      8.01 o
  -1   9   1       20.70       31.60     10.54 o
   0   9   1       94.40       93.88     11.16 o
   1   9   1     1574.66     1640.84     39.64 o
   2   9   1       38.68       29.87     13.03 o
   3   9   1       82.91       79.02     20.77 o
   4   9   1      457.17      462.61     34.18 o
   5   9   1       13.40       10.34     17.17 o
  -4  10   1     3329.50     3329.30     75.25 o
  -3  10   1        0.00        1.08     10.83 o
  -2  10   1     1682.55     1691.14     55.02 o
  -1  10   1      301.91      363.79     36.95 o
   0  10   1      996.18     1037.77     40.80 o
   1  10   1        0.58       -8.92     14.15 o
   2  10   1      398.33      454.46     26.48 o
   3  10   1     1121.56     1180.71     50.72 o
  -1  11   1       10.33       13.34     19.94 o
   0  11   1      109.85      113.98     22.23 o
   1  11   1     1429.06     1499.83     58.23 o
  -9   0   2      390.29      381.32     55.37 o
  -8   0   2      729.61      653.20     70.09 o
  -7   0   2      803.76      754.97     34.10 o
  -6   0   2    20667.10    20839.52    377.45 o
  -5   0   2     3854.86     3785.36     64.97 o
  -4   0   2     4930.46     4898.94     68.65 o
  -3   0   2    15327.97    15939.63    238.83 o
  -2   0   2     8424.10     9036.36    134.20 o
   0   0   2     1128.45     1084.81     24.74 o
   1   0   2    31608.07    31409.93    700.42 o
   2   0   2     7447.81     6672.57     96.11 o
   3   0   2     6068.61     6430.31    133.06 o
   4   0   2     6203.31     6005.61     93.05 o
   5   0   2     3328.13     3392.53     64.27 o
   6   0   2     4220.03     4244.06     88.11 o
   7   0   2       24.37       16.13     18.39 o
   8   0   2      897.28      778.01    133.75 o
  -9   1   2      262.91      282.09     40.12 o
  -8   1   2      535.44      520.37     19.93 o
  -7   1   2       24.34       29.08      7.40 o
  -6   1   2     5623.68     5605.12     71.33 o
  -5   1   2      141.95      129.06      6.92 o
  -4   1   2       39.86       34.43      7.18 o
  -3   1   2       93.77       78.17      4.26 o
  -2   1   2    15842.47    16432.91    216.00 o
  -1   1   2     2490.17     2474.42     23.99 o
   0   1   2      192.13      191.34      7.51 o
   1   1   2     5638.26     5559.50     65.10 o
   2   1   2      152.74      166.88      9.02 o
   3   1   2        8.70        5.72      3.99 o
   4   1   2     2207.05     2177.29     26.85 o
   5   1   2     4463.32     4452.28     54.83 o
   6   1   2     1013.59      940.78     25.87 o
   7   1   2      247.94      217.94     21.06 o
   8   1   2     1708.40     1620.62     85.59 o
  -9   2   2       25.10        5.80      9.74 o
  -8   2   2      204.17      241.56     30.55 o
  -7   2   2       26.66       18.61      6.73 o
  -6   2   2    15069.04    14868.83    179.18 o
  -5   2   2     1601.23     1617.26     18.32 o
  -4   2   2       56.89       72.49      4.37 o
  -3   2   2     3011.61     3202.06     35.01 o
  -2   2   2    34112.51    34188.45    488.94 o
  -1   2   2     9439.73     9591.49    103.73 o
   0   2   2     1003.55      950.99     18.13 o
   1   2   2     2798.90     2867.74     34.37 o
   2   2   2     2751.54     2570.67     25.64 o
   3   2   2      583.65      569.87     10.66 o
   4   2   2     1582.85     1551.28     24.82 o
   5   2   2      296.89      267.28     10.67 o
   6   2   2      350.76      359.15     15.91 o
   7   2   2        4.45        5.93      7.43 o
   8   2   2     2360.72     2274.67    130.32 o
  -9   3   2       84.32       50.65     13.82 o
  -8   3   2      860.52      889.16     31.70 o
  -7   3   2     4131.56     4105.24     66.29 o
  -6   3   2       21.65       21.04      3.39 o
  -5   3   2      174.96      155.66      7.23 o
  -4   3   2     3860.51     3818.01     32.48 o
  -3   3   2      331.44      382.47     13.43 o
  -2   3   2      899.00      786.08     14.23 o
  -1   3   2     6437.35     6457.21     67.47 o
   0   3   2     2438.35     2570.13     30.78 o
   1   3   2      137.64      252.22      9.91 o
   2   3   2     2421.28     2279.89     24.33 o
   3   3   2     3909.01     3841.77     41.72 o
   4   3   2      747.62      703.43     14.14 o
   5   3   2        7.52        9.26      6.57 o
   6   3   2     1732.09     1632.77     67.60 o
   7   3   2       29.50       25.72     10.73 o
   8   3   2      160.18      124.61     34.04 o
  -9   4   2       45.45       10.83     14.86 o
  -8   4   2      444.87      442.19     24.01 o
  -7   4   2        5.46        3.85      6.36 o
  -6   4   2     1000.50      971.94     15.35 o
  -5   4   2     6724.34     6624.33     65.39 o
  -4   4   2     1223.68     1300.89     16.03 o
  -3   4   2        0.15       64.54     15.25 o
  -2   4   2    16720.69    17459.11    247.20 o
  -1   4   2     2226.49     2137.56     25.21 o
   0   4   2       78.62      186.10      6.38 o
   1   4   2      296.45      310.89     12.44 o
   2   4   2    12882.02    12863.20    186.15 o
   3   4   2     2149.09     2159.53     37.88 o
   4   4   2       16.47       15.03      8.19 o
   5   4   2     2099.63     2091.06     38.44 o
   6   4   2     1002.33      921.38     43.42 o
   7   4   2        7.96       14.55      9.07 o
  -8   5   2     2139.04     2055.12     68.23 o
  -7   5   2     2415.75     2336.35     36.79 o
  -6   5   2       42.81       29.69      6.10 o
  -5   5   2     3283.83     3112.62     55.47 o
  -4   5   2      916.95      945.46     14.21 o
  -3   5   2     8852.04     8929.73    129.48 o
  -2   5   2      257.72      289.72     12.17 o
  -1   5   2     8359.91     8388.50     87.66 o
   0   5   2      173.95      185.36      7.40 o
   1   5   2     3355.92     3281.02     52.58 o
   2   5   2     2226.45     2244.81     49.13 o
   3   5   2     1710.22     1708.91     34.29 o
   4   5   2        4.80        1.57      7.43 o
   5   5   2        4.96        1.98      9.19 o
   6   5   2      318.40      315.52     32.40 o
   7   5   2     4671.67     4203.61    380.72 o
  -8   6   2       69.42       88.30     21.97 o
  -7   6   2      539.70      560.95     32.47 o
  -6   6   2       12.59        9.77     11.12 o
  -5   6   2     1954.07     1868.02     36.56 o
  -4   6   2       50.62       67.54      5.48 o
  -3   6   2     3114.68     3131.58     36.86 o
  -2   6   2     4650.50     4685.73     58.27 o
  -1   6   2       49.48      110.53      8.91 o
   0   6   2      230.24      251.57     12.09 o
   1   6   2     2952.11     2909.67     42.60 o
   2   6   2      827.08      815.96     22.14 o
   3   6   2      848.86      846.05     22.91 o
   4   6   2      612.10      527.96     28.14 o
   5   6   2     1768.90     1636.76     81.47 o
   6   6   2        9.60       15.10     10.38 o
  -7   7   2     4706.86     4805.59    140.23 o
  -6   7   2     2920.43     2975.57     72.83 o
  -5   7   2     1497.43     1444.76     31.59 o
  -4   7   2     1825.23     1751.59     32.39 o
  -3   7   2     4156.93     4253.39     51.53 o
  -2   7   2     4774.02     4796.57     71.03 o
  -1   7   2     2872.15     2915.40     40.92 o
   0   7   2      487.63      515.99     17.34 o
   1   7   2      541.00      561.30     18.14 o
   2   7   2      442.23      436.65     19.68 o
   3   7   2     8402.95     8531.36    124.73 o
   4   7   2      168.63      204.62     18.88 o
   5   7   2     1201.65     1135.21     56.94 o
   6   7   2      296.95      220.42     32.09 o
  -6   8   2       27.50       30.62     24.70 o
  -5   8   2      403.01      420.52     27.76 o
  -4   8   2        7.72       20.64     10.97 o
  -3   8   2      233.87      245.09     12.79 o
  -2   8   2     1573.99     1645.66     31.26 o
  -1   8   2       42.96       62.67      8.92 o
   0   8   2       14.38       15.54      9.56 o
   1   8   2     7911.89     7778.69    131.64 o
   2   8   2        9.14        1.50      7.93 o
   3   8   2        6.16        9.68      9.20 o
   4   8   2       17.06       24.00     10.84 o
   5   8   2      885.74      808.68     86.91 o
  -6   9   2      697.23      746.38     55.32 o
  -5   9   2     3066.79     3144.79     68.98 o
  -4   9   2      267.66      292.18     17.62 o
  -3   9   2     4485.20     4490.94     81.31 o
  -2   9   2       15.03       15.42      9.05 o
  -1   9   2      660.12      699.10     38.25 o
   0   9   2       14.43       10.82      9.51 o
   1   9   2      787.55      813.84     29.05 o
   2   9   2       24.76       19.05     13.17 o
   3   9   2     2109.83     2186.37     58.88 o
   4   9   2      512.26      522.79     25.11 o
  -4  10   2       63.11       59.59     17.03 o
  -3  10   2      484.83      514.20     28.60 o
  -2  10   2      453.64      480.54     31.57 o
  -1  10   2     4160.64     4173.10     84.11 o
   0  10   2     2891.10     2927.62     81.10 o
   1  10   2      537.58      622.83     30.62 o
   2  10   2     2989.07     3026.61     70.05 o
   3  10   2        0.14        7.78     13.33 o
   0  11   2      162.10      114.98     21.83 o
 -10   1   3       47.92        4.71     14.84 o
  -9   1   3     4303.79     4342.54     73.85 o
  -8   1   3     2284.70     2245.64     32.56 o
  -7   1   3     2584.27     2530.33     32.04 o
  -6   1   3      222.56      243.02      7.06 o
  -5   1   3    11712.38    12411.70    135.74 o
  -4   1   3     1299.42     1540.17     13.16 o
  -3   1   3       22.83       33.79      9.98 o
  -2   1   3     9323.56     9439.52     98.56 o
  -1   1   3    13719.56    13912.32    178.09 o
   0   1   3        0.71        8.62     12.05 o
   1   1   3     5440.91     5275.23     74.29 o
   2   1   3     1425.52     1768.91     22.63 o
   3   1   3    12746.05    12604.81    146.60 o
   4   1   3       31.90       32.29      6.27 o
   5   1   3      242.99      270.14     13.51 o
   6   1   3     1601.41     1531.64     28.37 o
   7   1   3     2120.10     2131.29     87.65 o
  -9   2   3     1301.04     1287.20     54.29 o
  -8   2   3       19.66       10.10      3.57 o
  -7   2   3      418.96      429.63     17.90 o
  -6   2   3      582.33      596.70     18.52 o
  -5   2   3     4008.84     4102.09     50.63 o
  -4   2   3    11117.75    11265.18    151.44 o
  -3   2   3      115.71      174.25     10.58 o
  -2   2   3     2683.02     2679.00     31.59 o
  -1   2   3    12160.40    12429.68    155.45 o
   0   2   3      703.10      832.89     24.78 o
   1   2   3     1300.81     1179.28     20.47 o
   2   2   3     6742.90     7039.54     72.53 o
   3   2   3        9.91        9.03      5.12 o
   4   2   3     1465.29     1411.75     23.83 o
   5   2   3     3550.95     3472.69     46.39 o
   6   2   3      676.31      709.96     19.92 o
   7   2   3      345.60      314.96     29.92 o
  -9   3   3     1191.53     1183.17     36.99 o
  -8   3   3      318.05      365.01     30.70 o
  -7   3   3      643.87      631.01     22.90 o
  -6   3   3      203.19      205.42     16.40 o
  -5   3   3     4871.60     4845.60     61.54 o
  -4   3   3     1291.62     1452.41     25.60 o
  -3   3   3        8.53       10.71      2.71 o
  -2   3   3      331.37      452.83     10.10 o
  -1   3   3     3456.22     2910.73     37.07 o
   0   3   3     1181.80     1328.01     19.36 o
   1   3   3       56.65       36.47      6.62 o
   2   3   3     1420.15     1390.15     17.88 o
   3   3   3     3157.13     2959.08     33.62 o
   4   3   3       37.52       22.31      6.73 o
   5   3   3     2095.12     1953.90     31.16 o
   6   3   3       74.68       59.77      9.94 o
   7   3   3      626.37      630.26     65.87 o
  -9   4   3       77.74       68.29     26.76 o
  -8   4   3      172.08      172.03     21.27 o
  -7   4   3      276.79      287.68     13.97 o
  -6   4   3     1529.62     1593.03     29.06 o
  -5   4   3      107.18      131.20      7.68 o
  -4   4   3     5023.56     4977.10     71.44 o
  -3   4   3        0.40        8.11      4.56 o
  -2   4   3     9077.93     9011.49     95.13 o
  -1   4   3     1697.63     1807.80     27.07 o
   0   4   3     2449.47     2236.90     29.61 o
   1   4   3      987.78      985.61     23.42 o
   2   4   3      132.49      137.50     14.13 o
   3   4   3     1040.15     1047.75     26.36 o
   4   4   3      435.92      447.53     21.97 o
   5   4   3       13.43        0.96      8.95 o
   6   4   3        0.04        4.64      8.91 o
   7   4   3       52.19       40.38     15.87 o
  -9   5   3       14.37       12.85     15.07 o
  -8   5   3      464.16      459.46     39.57 o
  -7   5   3      194.43      184.74     10.33 o
  -6   5   3      569.89      544.76     13.68 o
  -5   5   3        2.90        2.57      3.81 o
  -4   5   3        3.26        0.68      4.38 o
  -3   5   3      789.36      850.84     15.13 o
  -2   5   3      202.05      205.50      7.84 o
  -1   5   3     8698.86     8692.68    103.63 o
   0   5   3       60.61       66.60      6.88 o
   1   5   3        0.52        4.95      7.32 o
   2   5   3     3750.35     3785.22     58.94 o
   3   5   3       15.64        5.19      7.55 o
   4   5   3      104.23      104.64     11.72 o
   5   5   3     2981.22     2721.80     80.96 o
   6   5   3      144.54      105.59     19.70 o
   7   5   3      680.36      806.54    126.00 o
  -8   6   3      542.09      600.03     37.98 o
  -7   6   3       10.59        8.72     14.58 o
  -6   6   3     5303.23     5140.96     66.66 o
  -5   6   3     1813.91     1843.44     25.03 o
  -4   6   3      269.67      260.21     13.32 o
  -3   6   3     2297.23     2329.02     32.33 o
  -2   6   3     2246.61     2193.83     26.52 o
  -1   6   3     1276.11     1353.70     19.93 o
   0   6   3     5902.14     5929.35     83.28 o
   1   6   3     2201.07     2038.69     42.93 o
   2   6   3      601.40      590.48     21.36 o
   3   6   3       53.98       58.40     12.02 o
   4   6   3     3122.40     2948.33     56.53 o
   5   6   3     1443.27     1361.53     76.98 o
   6   6   3      396.42      351.52     36.91 o
  -7   7   3       17.01       35.25     16.33 o
  -6   7   3       67.06       48.68      7.24 o
  -5   7   3       32.13       32.28      7.44 o
  -4   7   3       34.26       38.68      8.16 o
  -3   7   3      319.90      307.62      9.74 o
  -2   7   3     2166.81     2041.11     30.97 o
  -1   7   3      131.38      127.16     10.18 o
   0   7   3       44.30       49.50      9.77 o
   1   7   3      829.82      833.22     25.27 o
   2   7   3      721.25      722.02     26.10 o
   3   7   3       62.94       62.05     12.12 o
   4   7   3     1115.57     1046.34     37.93 o
   5   7   3       75.36       78.32     21.62 o
  -7   8   3      233.98      269.45     35.50 o
  -6   8   3     5913.94     5916.75    172.38 o
  -5   8   3     2553.32     2612.60     43.93 o
  -4   8   3      493.20      505.07     10.04 o
  -3   8   3      705.91      716.47     17.39 o
  -2   8   3      602.04      623.29     16.37 o
  -1   8   3      149.00      204.48     23.58 o
   0   8   3     4878.65     5042.82     82.58 o
   1   8   3      150.33      173.92     26.54 o
   2   8   3      141.10      161.00     23.31 o
   3   8   3        6.84       -5.94      9.37 o
   4   8   3     4008.56     4069.67     77.64 o
   5   8   3      331.94      258.79     39.34 o
  -6   9   3       62.82       82.31     29.36 o
  -5   9   3      228.57      212.66     14.78 o
  -4   9   3      272.66      313.52     24.75 o
  -3   9   3      355.11      344.48     14.72 o
  -2   9   3     1394.09     1441.18     74.23 o
  -1   9   3     2129.64     2118.51     52.48 o
   0   9   3      232.33      212.24     20.20 o
   1   9   3       28.32       25.23     12.46 o
   2   9   3       12.61       14.71     12.02 o
   3   9   3      321.77      268.78     51.21 o
   4   9   3      489.96      457.60     42.89 o
  -4  10   3      942.05      977.59     38.01 o
  -3  10   3     1598.28     1618.01     47.80 o
  -2  10   3     2375.89     2465.78     80.56 o
  -1  10   3      257.43      270.67     18.80 o
   0  10   3      724.05      779.93     30.14 o
   1  10   3        1.59       12.09     13.53 o
   2  10   3       92.58       57.37     19.62 o
 -10   0   4      582.96      629.98     53.77 o
  -9   0   4        4.60       -1.62      6.83 o
  -8   0   4    12576.02    12697.33    215.71 o
  -7   0   4     3102.57     3006.96     44.27 o
  -6   0   4       19.50       21.83      4.49 o
  -5   0   4     3341.13     3350.76     42.91 o
  -4   0   4      223.20      416.54     28.76 o
  -3   0   4     7294.03     7721.89    110.93 o
  -2   0   4      118.71      143.40     11.14 o
  -1   0   4    36304.55    35348.23    815.69 o
   0   0   4    24099.98    22865.30    476.32 o
   1   0   4     4659.37     5314.26    104.32 o
   2   0   4     8472.89     8415.36    129.38 o
   3   0   4      473.24      441.96     16.84 o
   4   0   4     1797.20     1921.04     90.87 o
   5   0   4      895.35      919.20     36.54 o
   6   0   4      892.96      879.85     31.21 o
   7   0   4       40.16       33.08     20.03 o
 -10   1   4      216.96      223.51    143.25 o
  -9   1   4      166.02      148.37     33.55 o
  -8   1   4      908.02      919.98     17.90 o
  -7   1   4      297.38      288.51     11.11 o
  -6   1   4     1889.32     1884.23     19.20 o
  -5   1   4      669.48      722.74      8.03 o
  -4   1   4     1427.54     1872.42     15.95 o
  -3   1   4       92.49       90.45      3.80 o
  -2   1   4      424.93      467.48     10.93 o
  -1   1   4     3921.95     3853.49     48.70 o
   0   1   4        8.58        1.80      5.21 o
   1   1   4       46.41       13.06      7.41 o
   2   1   4     2963.42     3017.98     35.05 o
   3   1   4        4.29        4.78      5.46 o
   4   1   4     2242.61     2191.62     34.52 o
   5   1   4      122.31      115.38     10.19 o
   6   1   4     1584.14     1630.74     37.68 o
   7   1   4       42.87       40.91     10.59 o
 -10   2   4     1564.90     1510.77    114.87 o
  -9   2   4       48.45       30.98      9.11 o
  -8   2   4     2769.06     2892.67     59.88 o
  -7   2   4      555.46      542.02     23.24 o
  -6   2   4      177.62      188.36      9.27 o
  -5   2   4        4.04       16.46      5.98 o
  -4   2   4     6594.74     6589.91    127.43 o
  -3   2   4     1395.42     1660.92     30.93 o
  -2   2   4     6428.64     6225.92     69.65 o
  -1   2   4     2101.61     2068.51     28.43 o
   0   2   4    11350.53    10141.58    132.51 o
   1   2   4      332.87      327.37     21.39 o
   2   2   4     4103.31     3955.89     56.15 o
   3   2   4      389.44      436.35     20.68 o
   4   2   4      772.92      785.93     20.51 o
   5   2   4        0.17       10.65      6.49 o
   6   2   4     1710.54     1655.86     41.69 o
   7   2   4      277.37      223.25     24.92 o
  -9   3   4      140.57      161.88     16.85 o
  -8   3   4      550.67      564.44     20.33 o
  -7   3   4    11043.57    10968.59    153.01 o
  -6   3   4      314.15      357.88     19.15 o
  -5   3   4     2080.34     2141.20     35.91 o
  -4   3   4      614.76      707.73     29.47 o
  -3   3   4      514.20      524.29     11.00 o
  -2   3   4     1157.24     1415.54     21.84 o
  -1   3   4      191.10      116.71      6.78 o
   0   3   4     1311.92     1418.73     25.61 o
   1   3   4     1276.70     1307.18     26.18 o
   2   3   4      169.15      207.67      7.01 o
   3   3   4     3704.60     3641.16     45.48 o
   4   3   4      162.50      168.91      9.29 o
   5   3   4     5348.02     5222.33     69.89 o
   6   3   4      335.66      310.40     14.83 o
   7   3   4     1091.43      992.52     45.97 o
  -9   4   4      892.19      889.24     32.29 o
  -8   4   4     1113.20     1186.53     28.00 o
  -7   4   4      836.61      803.98     21.00 o
  -6   4   4      728.90      755.39     20.20 o
  -5   4   4       77.55      112.01      9.29 o
  -4   4   4    18977.33    19074.50    242.19 o
  -3   4   4     3018.00     3097.38     31.65 o
  -2   4   4     1074.86     1157.79     19.73 o
  -1   4   4      322.47      315.24     12.90 o
   0   4   4     3511.57     3666.06     46.69 o
   1   4   4      702.29      624.74     16.11 o
   2   4   4     1806.88     1706.74     18.60 o
   3   4   4       26.22       20.84      6.74 o
   4   4   4     3075.95     3055.90     44.61 o
   5   4   4      375.85      360.04     19.02 o
   6   4   4     6830.46     6988.22    145.66 o
  -9   5   4     2288.76     2304.27     65.93 o
  -8   5   4      460.57      428.76     20.42 o
  -7   5   4        8.86       10.34      8.87 o
  -6   5   4      787.28      833.42     22.67 o
  -5   5   4       15.29        9.43      4.07 o
  -4   5   4      597.59      600.67     15.34 o
  -3   5   4    10307.67    10113.07    112.75 o
  -2   5   4       10.99       40.86      6.19 o
  -1   5   4      198.89      230.19     11.00 o
   0   5   4       24.04       33.27      4.60 o
   1   5   4     8235.50     7989.81    122.30 o
   2   5   4     1635.72     1615.79     41.29 o
   3   5   4      909.09      973.12     29.77 o
   4   5   4     1321.73     1249.82     35.41 o
   5   5   4     2426.36     2404.56     53.35 o
   6   5   4      404.04      316.61     47.14 o
  -8   6   4      132.50      121.05     29.19 o
  -7   6   4      156.64      223.52     25.26 o
  -6   6   4      592.15      616.09     23.87 o
  -5   6   4      145.01      189.77      7.00 o
  -4   6   4     1705.05     1745.22     29.13 o
  -3   6   4     2513.13     2510.58     36.99 o
  -2   6   4       20.45       35.50      7.81 o
  -1   6   4     4303.84     4313.64     53.00 o
   0   6   4      407.90      377.30     13.47 o
   1   6   4     3416.57     3358.09     57.36 o
   2   6   4      449.74      449.67     21.05 o
   3   6   4      162.14      139.85     15.88 o
   4   6   4       30.84       37.02     12.80 o
   5   6   4       51.47       72.63     17.88 o
   6   6   4     1033.07      937.52     49.34 o
  -8   7   4     2761.76     2843.26     73.56 o
  -7   7   4      212.17      236.77     22.78 o
  -6   7   4     1068.26     1073.84     44.19 o
  -5   7   4     9076.87     9264.70    166.91 o
  -4   7   4     1545.88     1655.59     30.45 o
  -3   7   4     2604.04     2579.46     67.91 o
  -2   7   4       52.18       70.59      8.69 o
  -1   7   4      168.57      174.46     13.60 o
   0   7   4        9.49       11.73      7.91 o
   1   7   4     6402.52     6207.74    110.99 o
   2   7   4     2138.17     2075.34     56.92 o
   3   7   4      257.03      257.81     18.44 o
   4   7   4      333.63      349.31     37.72 o
   5   7   4     3849.14     3689.73    188.34 o
  -7   8   4      902.29      917.78     40.93 o
  -6   8   4      306.07      395.69     77.85 o
  -5   8   4     1384.14     1360.59     30.92 o
  -4   8   4      465.98      442.82     17.83 o
  -3   8   4     1379.49     1331.94     27.47 o
  -2   8   4     3139.83     3047.40     45.75 o
  -1   8   4     1529.02     1577.19     36.21 o
   0   8   4       48.13       35.18     10.26 o
   1   8   4      252.78      242.53     43.08 o
   2   8   4      946.50     1069.19     30.81 o
   3   8   4      977.62      984.52     33.72 o
   4   8   4      260.41      301.20     22.59 o
  -6   9   4        1.09       -0.88     13.96 o
  -5   9   4      311.62      310.40     23.91 o
  -4   9   4      526.03      551.42     26.41 o
  -3   9   4     3827.37     3935.16     73.41 o
  -2   9   4      333.98      348.77     27.55 o
  -1   9   4     2092.61     2104.50     70.31 o
   0   9   4      133.35      122.45     20.50 o
   1   9   4     3010.03     3130.18     82.25 o
   2   9   4      256.36      205.56     41.80 o
   3   9   4      222.80      243.03     40.81 o
  -4  10   4     4593.84     4717.52    153.01 o
  -3  10   4       79.17       78.12     21.17 o
  -2  10   4      192.07      173.87     17.61 o
  -1  10   4       11.12       20.70     11.92 o
   0  10   4      247.99      308.99     22.77 o
   1  10   4      132.23       77.78     24.42 o
   2  10   4      865.49      804.53     42.71 o
 -10   1   5      802.88      861.53     41.89 o
  -9   1   5      146.70      159.40     29.89 o
  -8   1   5      353.02      353.20      8.87 o
  -7   1   5      510.22      565.63     18.31 o
  -6   1   5     1335.28     1385.77     15.25 o
  -5   1   5        1.34        2.45      2.32 o
  -4   1   5      455.26      587.58     12.43 o
  -3   1   5    13927.70    12495.67    148.95 o
  -2   1   5     3249.81     3438.44     42.09 o
  -1   1   5     6933.23     6735.27     93.87 o
   0   1   5     1186.37     1259.95     22.63 o
   1   1   5    12704.05    12474.41    181.41 o
   2   1   5       11.18        6.28      4.93 o
   3   1   5      542.14      523.05     17.79 o
   4   1   5        1.23        7.12      6.57 o
   5   1   5     3633.98     3529.55     52.91 o
   6   1   5      327.06      334.84     28.81 o
   7   1   5     5895.27     5895.97    155.02 o
 -10   2   5      806.01      757.57     68.50 o
  -9   2   5      625.88      640.72     27.30 o
  -8   2   5       12.59       15.03      7.95 o
  -7   2   5     2181.12     2105.17     38.72 o
  -6   2   5      287.01      297.01     11.76 o
  -5   2   5       72.47       94.92     12.59 o
  -4   2   5     4673.02     4858.76    101.64 o
  -3   2   5      532.45      521.51      8.92 o
  -2   2   5      513.57      402.42     10.88 o
  -1   2   5     1281.50     1306.65     21.80 o
   0   2   5     3176.65     3102.69     43.52 o
   1   2   5     1398.54     1365.07     25.93 o
   2   2   5      209.10      247.42      9.77 o
   3   2   5     2168.77     2069.24     29.80 o
   4   2   5      568.32      572.30     17.37 o
   5   2   5      196.40      176.89     13.25 o
   6   2   5     3639.14     3605.26     75.39 o
 -10   3   5       93.24       68.97     13.78 o
  -9   3   5      878.54      919.77     36.07 o
  -8   3   5      265.55      284.11     26.99 o
  -7   3   5     7300.44     7556.44    117.67 o
  -6   3   5      775.30      747.40     24.81 o
  -5   3   5     1744.13     1853.05     62.08 o
  -4   3   5     2970.57     2920.71     33.51 o
  -3   3   5    14636.09    14689.89    199.86 o
  -2   3   5     6037.09     6565.01     72.29 o
  -1   3   5      223.23      200.68     12.18 o
   0   3   5       28.26       23.69      8.73 o
   1   3   5    10297.12    10374.54    154.59 o
   2   3   5       10.95        6.22      5.87 o
   3   3   5     5906.96     5841.12     75.99 o
   4   3   5       52.72       66.10      8.04 o
   5   3   5     1237.14     1260.12     25.17 o
   6   3   5        1.65       10.05      8.84 o
  -9   4   5       42.81       28.33     10.22 o
  -8   4   5     2712.86     2778.59     51.96 o
  -7   4   5       59.64       62.02      9.86 o
  -6   4   5       72.90      110.18     15.44 o
  -5   4   5       24.07       44.86     16.81 o
  -4   4   5     5434.36     5345.58     58.56 o
  -3   4   5     2431.26     2545.26     37.43 o
  -2   4   5     5967.05     5985.98     83.24 o
  -1   4   5      786.54      790.38     24.52 o
   0   4   5      179.35      212.30     11.96 o
   1   4   5      150.24      177.98     25.68 o
   2   4   5     6912.09     6766.67     78.31 o
   3   4   5      276.24      275.72     11.14 o
   4   4   5      824.40      737.50     28.53 o
   5   4   5       26.66        9.63      7.86 o
   6   4   5     2854.03     2904.46     77.31 o
  -9   5   5       15.90        8.57     13.47 o
  -8   5   5       35.35       50.44     13.22 o
  -7   5   5     5222.29     5275.21     94.00 o
  -6   5   5     1602.33     1706.44     40.62 o
  -5   5   5       11.63       10.68      7.68 o
  -4   5   5      249.36      269.40      9.96 o
  -3   5   5      331.88      300.86     10.36 o
  -2   5   5     1292.60     1283.94     23.76 o
  -1   5   5      858.07      910.51     20.71 o
   0   5   5       13.36       20.99      4.98 o
   1   5   5     4769.09     4754.05     83.73 o
   2   5   5     3140.25     3057.13     58.46 o
   3   5   5     1852.67     1840.02     53.66 o
   4   5   5      123.81      126.02     16.95 o
   5   5   5     1087.07     1118.45     40.85 o
   6   5   5      610.09      540.97     41.43 o
  -9   6   5       90.77       91.64     27.14 o
  -8   6   5     4176.45     4264.87    105.67 o
  -7   6   5       28.78       41.44     10.39 o
  -6   6   5     5759.24     5755.29    174.74 o
  -5   6   5       30.12       28.59      7.57 o
  -4   6   5       62.44       63.36      9.69 o
  -3   6   5      676.81      643.43     16.92 o
  -2   6   5     2752.60     2767.79     42.13 o
  -1   6   5     1499.36     1484.11     27.68 o
   0   6   5     8359.04     8201.63    104.46 o
   1   6   5      210.52      236.74     17.62 o
   2   6   5     8549.09     8527.61    149.49 o
   3   6   5      107.99      118.78     15.71 o
   4   6   5      211.66      173.02     21.31 o
   5   6   5      286.72      257.11     44.75 o
  -8   7   5       14.62       19.59     18.99 o
  -7   7   5        0.44      -12.19     30.09 o
  -6   7   5      306.66      293.70     12.71 o
  -5   7   5       31.01       21.85      9.71 o
  -4   7   5      322.75      329.92     13.49 o
  -3   7   5      120.25      129.18     20.08 o
  -2   7   5       15.90       22.48      6.62 o
  -1   7   5     2281.91     2228.54     35.97 o
   0   7   5      265.70      276.51     22.59 o
   1   7   5       28.86       28.94     12.43 o
   2   7   5       11.24       22.91     12.81 o
   3   7   5        1.03        5.48     11.55 o
   4   7   5       73.34       65.32     16.68 o
   5   7   5        9.13      -11.57     18.19 o
  -7   8   5       61.57       70.03     24.38 o
  -6   8   5     3929.22     3821.07    114.00 o
  -5   8   5       12.91       13.79      4.86 o
  -4   8   5      646.23      629.52     22.09 o
  -3   8   5      430.52      438.80     16.01 o
  -2   8   5     4861.67     4745.11     65.40 o
  -1   8   5      309.29      331.91     17.96 o
   0   8   5     2537.46     2533.16     53.26 o
   1   8   5      374.65      357.27     23.63 o
   2   8   5     4279.77     4366.93     86.10 o
   3   8   5       28.46       22.62     17.07 o
   4   8   5      931.99      845.43     83.44 o
  -6   9   5      668.06      625.61     48.03 o
  -5   9   5      142.89      105.41     11.18 o
  -4   9   5       22.61       27.61      9.28 o
  -3   9   5       24.54       22.48      8.22 o
  -2   9   5       43.59       42.85     14.17 o
  -1   9   5       45.26       32.95     12.28 o
   0   9   5      506.87      511.35     28.73 o
   1   9   5      825.80      911.37     32.90 o
   2   9   5       62.92       60.38     22.02 o
   3   9   5      652.87      635.46     34.20 o
  -4  10   5     1156.65     1124.40     48.02 o
  -3  10   5        6.62       -0.91     12.22 o
  -2  10   5     4381.85     4478.47     87.19 o
  -1  10   5        1.23       -2.17     10.28 o
   0  10   5      145.86       98.58     27.57 o
   1  10   5      211.79      152.47     48.15 o
 -10   0   6      153.34       -0.80     18.73 o
  -9   0   6      540.77      542.52     32.54 o
  -8   0   6      358.36      364.91     19.16 o
  -7   0   6     1176.37     1128.32     30.53 o
  -6   0   6    13840.35    13863.20    211.04 o
  -5   0   6      250.64      291.98      8.90 o
  -4   0   6     3644.97     3587.04     68.75 o
  -3   0   6     3157.47     3479.46     67.81 o
  -2   0   6    10813.64     9289.64    224.44 o
  -1   0   6     1195.51     1508.64     40.65 o
   0   0   6      189.60      207.82     16.17 o
   1   0   6     7199.08     7174.13    167.68 o
   2   0   6     3053.54     2974.55     93.23 o
   3   0   6        9.35        0.51     10.44 o
   4   0   6    10178.11    10227.18    190.72 o
   5   0   6     1259.66     1264.80     43.89 o
   6   0   6     1052.70     1012.87     51.49 o
 -10   1   6       37.01       -0.11     12.49 o
  -9   1   6      428.28      487.58     19.45 o
  -8   1   6      443.30      432.77     18.49 o
  -7   1   6     2180.45     2339.06     23.31 o
  -6   1   6     2057.12     2272.61     47.92 o
  -5   1   6       28.90       42.59      3.02 o
  -4   1   6      464.02      450.71      7.38 o
  -3   1   6     2530.42     2385.18     28.07 o
  -2   1   6        6.11       32.96      6.42 o
  -1   1   6       19.15       10.38      7.61 o
   0   1   6       15.18       25.31      8.92 o
   1   1   6     1923.82     1954.40     41.91 o
   2   1   6       18.85       19.04      6.55 o
   3   1   6     3990.65     3951.67     57.62 o
   4   1   6      102.12       97.93     10.63 o
   5   1   6      220.82      225.20     16.27 o
   6   1   6       43.12       56.95     12.34 o
 -10   2   6     2098.44     2246.38     61.79 o
  -9   2   6     2085.97     2090.06     40.75 o
  -8   2   6      582.36      600.85     20.31 o
  -7   2   6      557.05      580.01     16.77 o
  -6   2   6     9145.96     9404.73    153.17 o
  -5   2   6      232.25      225.36     16.62 o
  -4   2   6       68.83       74.20      9.17 o
  -3   2   6        2.83        8.18      4.53 o
  -2   2   6     1621.71     1433.87     25.91 o
  -1   2   6      135.71      123.51      9.25 o
   0   2   6     8350.90     8321.08    134.41 o
   1   2   6      376.53      347.81     16.37 o
   2   2   6     7317.05     7257.15     89.06 o
   3   2   6       54.56       69.96      8.82 o
   4   2   6     4480.55     4379.25     62.91 o
   5   2   6       54.82       55.18     10.92 o
   6   2   6      781.85      758.40     32.04 o
 -10   3   6      588.63      611.06     22.87 o
  -9   3   6      171.69      164.10     14.33 o
  -8   3   6        6.22       14.48      8.76 o
  -7   3   6      533.92      575.26     18.22 o
  -6   3   6     5633.35     5796.35    100.31 o
  -5   3   6     3707.48     3661.20     76.86 o
  -4   3   6     3186.73     3221.47     55.06 o
  -3   3   6     1295.90     1403.60     19.61 o
  -2   3   6      626.01      604.80     19.24 o
  -1   3   6    10519.76    10369.11    159.31 o
   0   3   6        6.06        7.81      6.88 o
   1   3   6     4835.40     4874.53     77.64 o
   2   3   6      146.27      131.78      8.62 o
   3   3   6      972.17     1036.24     20.25 o
   4   3   6     1145.25     1190.09     26.43 o
   5   3   6     1665.05     1555.60     47.57 o
   6   3   6      300.48      273.85     16.18 o
 -10   4   6     2076.17     2185.11     47.71 o
  -9   4   6      646.78      730.60     27.79 o
  -8   4   6      125.22      135.12     14.68 o
  -7   4   6        8.97       18.28      8.00 o
  -6   4   6      784.85      766.41     37.99 o
  -5   4   6     1676.53     1717.36     53.58 o
  -4   4   6     2500.20     2564.59     29.81 o
  -3   4   6      353.28      318.20     11.90 o
  -2   4   6    11207.98    11102.73    136.92 o
  -1   4   6     1186.25     1151.58     25.64 o
   0   4   6     1450.19     1414.46     29.60 o
   1   4   6     9256.19     9235.17    128.90 o
   2   4   6       15.85       15.13      6.18 o
   3   4   6       72.36       56.01     10.38 o
   4   4   6      184.41      180.13     14.18 o
   5   4   6     1047.33     1055.63     37.70 o
   6   4   6      268.88      251.73     52.97 o
  -9   5   6     3551.42     3498.92     64.99 o
  -8   5   6      356.74      382.08     22.17 o
  -7   5   6     3745.86     3808.91     81.58 o
  -6   5   6     2458.84     2485.04     79.32 o
  -5   5   6       18.93       16.54      4.71 o
  -4   5   6      562.42      555.64     13.45 o
  -3   5   6      974.92      936.77     29.42 o
  -2   5   6        6.53       13.43      9.52 o
  -1   5   6     4278.70     4054.63     61.41 o
   0   5   6      365.05      391.50     11.08 o
   1   5   6      997.67      959.66     23.81 o
   2   5   6       62.27       93.57     18.16 o
   3   5   6     5455.49     5362.13    100.43 o
   4   5   6      428.91      430.45     25.37 o
   5   5   6     1250.88     1224.35     53.90 o
  -9   6   6       91.31       79.36     40.69 o
  -8   6   6       47.62       20.92     14.58 o
  -7   6   6       31.84       30.04      8.85 o
  -6   6   6       27.41       49.76     42.53 o
  -5   6   6     2499.60     2485.23     34.91 o
  -4   6   6      919.07      880.48     18.69 o
  -3   6   6      599.16      598.26     17.04 o
  -2   6   6      630.20      602.76     21.85 o
  -1   6   6      119.97      113.18     11.89 o
   0   6   6    15219.12    14774.41    210.57 o
   1   6   6       71.93       98.43     13.79 o
   2   6   6     1624.27     1587.44     39.71 o
   3   6   6      132.42      151.47     17.03 o
   4   6   6       61.07       49.81     14.57 o
   5   6   6      638.79      582.81     32.55 o
  -8   7   6      500.50      563.80     38.54 o
  -7   7   6       54.46       76.23     23.25 o
  -6   7   6      551.54      520.66     12.66 o
  -5   7   6     9303.44     9252.98    134.29 o
  -4   7   6      382.13      374.26     13.90 o
  -3   7   6     2748.57     2834.95     47.69 o
  -2   7   6       79.44      123.39     14.12 o
  -1   7   6     3583.73     3488.87     56.64 o
   0   7   6      105.89      105.13      5.51 o
   1   7   6       11.52       12.57     10.92 o
   2   7   6     1583.03     1625.49     46.63 o
   3   7   6      499.34      533.92     30.46 o
   4   7   6        6.12       14.89     15.60 o
  -7   8   6      171.19      222.75     27.79 o
  -6   8   6       82.09       72.36     29.14 o
  -5   8   6      176.41      192.16     12.09 o
  -4   8   6     2498.74     2413.23     45.90 o
  -3   8   6       46.20       46.09      8.37 o
  -2   8   6        2.10       -1.05      8.06 o
  -1   8   6      887.41      895.49     20.97 o
   0   8   6     2246.69     2105.83     71.32 o
   1   8   6      558.79      574.41     44.44 o
   2   8   6       34.29       25.89     17.41 o
   3   8   6      331.66      374.71     32.80 o
  -6   9   6      630.74      626.24     93.09 o
  -5   9   6     2415.25     2302.95     82.29 o
  -4   9   6       95.06      110.46     11.38 o
  -3   9   6       89.36       96.58     11.64 o
  -2   9   6       38.27       29.31      8.64 o
  -1   9   6     3189.03     3224.02     68.70 o
   0   9   6      320.95      346.01     27.66 o
   1   9   6      376.57      415.13     57.92 o
   2   9   6      157.65       24.53     23.53 o
  -4  10   6      436.05      397.97     38.17 o
  -3  10   6      262.91      288.25     35.64 o
  -2  10   6     3097.13     3174.27    114.18 o
  -1  10   6      650.96      680.68     37.53 o
   0  10   6      839.43      801.77     32.08 o
 -10   1   7       65.56        1.37     16.32 o
  -9   1   7     6148.89     6285.37     90.69 o
  -8   1   7      158.58      147.62     11.35 o
  -7   1   7      385.00      393.39     17.57 o
  -6   1   7      369.41      381.28     23.61 o
  -5   1   7    30167.12    30590.16    430.02 o
  -4   1   7      288.08      309.28     14.52 o
  -3   1   7      330.80      322.29     12.08 o
  -2   1   7     2037.22     2426.58     36.90 o
  -1   1   7    15394.62    15589.60    232.60 o
   0   1   7      206.56      220.80     16.72 o
   1   1   7     7954.17     7604.36    117.97 o
   2   1   7     4160.71     4102.20     68.59 o
   3   1   7     6590.28     6399.24     97.29 o
   4   1   7       48.64       57.24     11.89 o
   5   1   7     1261.05     1301.19     37.67 o
   6   1   7       50.80       54.49     13.59 o
 -10   2   7     1872.85     1979.96     55.26 o
  -9   2   7      830.21      828.85     21.48 o
  -8   2   7        3.95       18.79      7.04 o
  -7   2   7      297.44      295.13     18.04 o
  -6   2   7      209.36      249.30     25.92 o
  -5   2   7     7694.31     7555.41     76.53 o
  -4   2   7     7165.44     7197.95     85.34 o
  -3   2   7       61.76       45.36      7.82 o
  -2   2   7     5876.45     6096.28     86.62 o
  -1   2   7     1301.84     1320.23     25.36 o
   0   2   7     8139.13     8186.61    195.76 o
   1   2   7     6497.20     6551.80    100.05 o
   2   2   7     1406.26     1406.50     30.43 o
   3   2   7     3079.67     2914.03     46.06 o
   4   2   7       12.55       12.28      8.87 o
   5   2   7      916.29      962.96     33.34 o
 -10   3   7        0.57       -3.03      8.70 o
  -9   3   7     1559.57     1698.40     35.27 o
  -8   3   7      346.08      340.06     15.08 o
  -7   3   7      143.34      145.73     13.23 o
  -6   3   7      125.17      147.83     18.74 o
  -5   3   7     6029.52     5487.71    215.60 o
  -4   3   7        1.62        6.33      5.57 o
  -3   3   7     6434.62     6576.03     84.46 o
  -2   3   7      331.56      351.39     15.32 o
  -1   3   7    18331.39    18322.26    284.52 o
   0   3   7        3.74        8.34     12.78 o
   1   3   7     1050.34     1035.60     27.45 o
   2   3   7        1.48        9.41      6.62 o
   3   3   7      866.91      886.69     25.39 o
   4   3   7      208.10      214.29     13.00 o
   5   3   7     1987.92     2016.58     42.73 o
 -10   4   7     1195.18     1272.72     34.29 o
  -9   4   7       21.62       24.59     13.89 o
  -8   4   7     1199.21     1241.87     47.33 o
  -7   4   7        0.69        7.53      9.04 o
  -6   4   7      821.78      912.73     68.08 o
  -5   4   7      569.60      561.32     16.45 o
  -4   4   7     7674.21     7493.41    109.26 o
  -3   4   7     1148.89     1222.81     20.93 o
  -2   4   7     2414.91     2418.03     40.28 o
  -1   4   7     1300.89     1237.17     31.71 o
   0   4   7    11282.14    11112.00    174.21 o
   1   4   7     2735.63     2755.94     80.51 o
   2   4   7       71.19       60.95      7.53 o
   3   4   7      152.62      156.46     12.41 o
   4   4   7     2853.23     2910.69     47.49 o
   5   4   7       38.62       48.45     16.00 o
  -9   5   7      692.43      747.91     51.88 o
  -8   5   7      427.35      426.86     26.14 o
  -7   5   7     1064.57     1205.48     59.60 o
  -6   5   7     3687.52     3623.39    119.52 o
  -5   5   7      191.22      197.78      7.11 o
  -4   5   7       24.04       25.88      7.17 o
  -3   5   7     2307.12     2202.96     37.03 o
  -2   5   7     1538.52     1614.40     30.02 o
  -1   5   7     2069.58     1961.40     31.97 o
   0   5   7       24.63       23.61      5.73 o
   1   5   7      399.19      368.66     18.92 o
   2   5   7     1749.64     1740.99     27.92 o
   3   5   7      215.55      201.74     13.13 o
   4   5   7      269.93      269.92     36.91 o
   5   5   7      403.20      391.68     26.59 o
  -9   6   7      363.62      340.13     28.47 o
  -8   6   7     2918.22     2951.00     70.02 o
  -7   6   7        1.45       12.72      9.81 o
  -6   6   7     2756.65     2809.64    113.96 o
  -5   6   7     1056.57     1050.88     19.94 o
  -4   6   7     5700.64     5699.48     73.97 o
  -3   6   7     4103.87     3794.99     60.22 o
  -2   6   7       21.10       42.05     11.89 o
  -1   6   7      387.46      415.51     28.59 o
   0   6   7     3999.12     4001.62     68.83 o
   1   6   7      684.95      672.47     26.99 o
   2   6   7      173.32      207.51     20.51 o
   3   6   7       26.31       31.74     13.73 o
   4   6   7     5468.70     5407.07    116.16 o
  -8   7   7      398.30      439.99     39.78 o
  -7   7   7        3.77       -4.74     13.21 o
  -6   7   7      107.37      113.09      5.76 o
  -5   7   7      381.75      376.93     12.89 o
  -4   7   7     1885.82     1857.13     34.55 o
  -3   7   7       58.00       43.56     10.62 o
  -2   7   7      759.66      760.13     32.63 o
  -1   7   7      261.67      272.58     13.94 o
   0   7   7        7.38        0.97      4.52 o
   1   7   7       45.22       47.22     14.14 o
   2   7   7      994.08      989.56     39.17 o
   3   7   7       20.56        5.38     13.05 o
  -7   8   7      346.32      405.81     54.04 o
  -6   8   7     4010.94     4041.43    117.11 o
  -5   8   7      401.48      398.74     39.59 o
  -4   8   7     2031.38     2023.58     42.19 o
  -3   8   7      600.39      588.90     20.62 o
  -2   8   7        8.80       15.85      7.58 o
  -1   8   7      143.69      138.36     10.60 o
   0   8   7     4223.41     4211.63     83.72 o
   1   8   7      372.42      367.76     76.66 o
   2   8   7       31.19       30.16     14.91 o
   3   8   7       16.93       15.85     15.42 o
  -6   9   7       11.42       29.24     37.32 o
  -5   9   7       86.80       61.75     10.57 o
  -4   9   7      502.48      472.73     18.52 o
  -3   9   7      380.93      428.23     18.28 o
  -2   9   7     2552.14     2519.59     50.18 o
  -1   9   7      983.83     1009.34     36.13 o
   0   9   7       45.18       19.87     13.38 o
   1   9   7       12.51        5.17     11.77 o
  -4  10   7     2270.26     2322.23     71.70 o
  -3  10   7      333.04      304.96     22.79 o
  -2  10   7      810.82      799.80     44.17 o
  -1  10   7      267.46      230.34     28.00 o
 -11   0   8        8.13       -1.61     20.33 o
 -10   0   8     1474.19     1487.88     79.45 o
  -9   0   8     2146.32     2250.18     37.18 o
  -8   0   8     3396.60     3647.54     57.20 o
  -7   0   8       60.04       93.21     14.71 o
  -6   0   8        6.33       11.93      9.50 o
  -5   0   8     1507.18     1592.95     65.81 o
  -4   0   8     1721.13     1751.69     58.58 o
  -3   0   8    11022.16    11082.67    211.48 o
  -2   0   8    10922.64    10759.37    212.21 o
  -1   0   8     2893.24     2988.79     85.59 o
   0   0   8     4770.74     4430.72     96.65 o
   1   0   8     2669.26     2686.46     79.86 o
   2   0   8     6178.95     6301.55    147.83 o
   3   0   8       35.40       35.90     13.97 o
   4   0   8     1102.38     1158.90     40.27 o
   5   0   8     1119.91     1151.24     75.19 o
 -10   1   8       97.12       98.98     33.44 o
  -9   1   8       46.50       76.70     12.90 o
  -8   1   8      511.88      483.77     14.98 o
  -7   1   8     3183.15     3182.65     41.31 o
  -6   1   8      760.16      747.13     18.36 o
  -5   1   8      164.54      190.26     10.67 o
  -4   1   8      627.49      667.32     14.08 o
  -3   1   8      276.72      299.36     10.89 o
  -2   1   8     4349.65     4401.59     70.00 o
  -1   1   8       91.16       74.66     12.98 o
   0   1   8      217.91      260.86     16.03 o
   1   1   8      158.83      217.90     16.78 o
   2   1   8       26.52       25.57      8.32 o
   3   1   8     1631.70     1630.97     37.22 o
   4   1   8      104.13      102.56     15.01 o
   5   1   8      188.88      185.18     20.30 o
 -10   2   8       39.40       38.91     12.38 o
  -9   2   8       19.85       21.34     12.36 o
  -8   2   8     5571.50     5698.44     83.36 o
  -7   2   8      115.76      159.04     12.97 o
  -6   2   8       11.62       10.76      9.32 o
  -5   2   8      558.64      527.58     21.07 o
  -4   2   8     6252.08     6363.91     82.74 o
  -3   2   8     1614.48     1592.21     26.96 o
  -2   2   8     2300.47     2285.65     50.75 o
  -1   2   8     1697.74     1630.15     33.23 o
   0   2   8     5672.93     5468.57    103.68 o
   1   2   8     1963.78     1980.38     44.33 o
   2   2   8     5452.87     5297.63     87.34 o
   3   2   8     1440.27     1412.81     31.51 o
   4   2   8      607.43      650.01     24.82 o
   5   2   8       43.29       31.75     10.87 o
 -10   3   8      570.82      586.08     25.42 o
  -9   3   8     1374.20     1516.28     35.19 o
  -8   3   8     4725.62     4535.12    131.88 o
  -7   3   8      437.20      494.65     39.59 o
  -6   3   8     2820.09     2774.93     56.08 o
  -5   3   8        3.36        4.76      3.47 o
  -4   3   8      885.45      908.92     16.65 o
  -3   3   8     4156.58     4065.24     59.02 o
  -2   3   8      289.78      283.89     14.41 o
  -1   3   8     1221.22     1146.73     29.30 o
   0   3   8       32.84       36.72     10.60 o
   1   3   8     1847.18     1875.37     44.22 o
   2   3   8     3459.53     3363.39     49.49 o
   3   3   8      892.83      911.02     25.15 o
   4   3   8      731.69      744.15     23.94 o
   5   3   8      329.66      324.64     26.66 o
 -10   4   8       72.00       80.23     22.94 o
  -9   4   8      260.53      240.47     19.93 o
  -8   4   8      604.87      629.35     24.91 o
  -7   4   8       47.92       53.01     19.66 o
  -6   4   8     2453.89     2384.56     51.18 o
  -5   4   8     5740.04     5625.70     82.66 o
  -4   4   8     6602.57     6495.68     83.30 o
  -3   4   8     2795.32     2769.72     38.09 o
  -2   4   8     2512.86     2427.50     41.60 o
  -1   4   8    17189.55    17210.40    279.97 o
   0   4   8     3313.14     3168.13     57.53 o
   1   4   8       26.54       22.35      9.91 o
   2   4   8        4.51        7.13      6.27 o
   3   4   8      169.03      190.96     12.03 o
   4   4   8     1001.20     1032.87     42.90 o
  -9   5   8      168.02       70.13     55.50 o
  -8   5   8     1864.65     1919.61     50.24 o
  -7   5   8     3705.94     3790.49    110.38 o
  -6   5   8     1199.58     1575.65    492.62 o
  -5   5   8     4257.05     4209.04     53.14 o
  -4   5   8      551.78      521.55     26.02 o
  -3   5   8     6231.75     6088.00     94.20 o
  -2   5   8       83.58       72.29      9.05 o
  -1   5   8       41.47       39.86      8.19 o
   0   5   8       65.95       88.60     29.27 o
   1   5   8     1246.07     1244.05     36.04 o
   2   5   8      909.78      975.79     22.24 o
   3   5   8      249.25      259.27     22.39 o
   4   5   8      354.70      355.46     26.11 o
  -9   6   8        0.56        6.77     16.77 o
  -8   6   8       42.40       50.17     13.19 o
  -7   6   8       74.42       39.11     45.74 o
  -6   6   8      729.84      663.98     54.17 o
  -5   6   8        2.77        1.24      6.33 o
  -4   6   8     4497.06     4375.96     73.49 o
  -3   6   8      219.39      234.56     15.86 o
  -2   6   8      166.38      202.28     13.34 o
  -1   6   8       62.63       86.63     15.25 o
   0   6   8       44.63       46.82     10.27 o
   1   6   8     2580.62     2444.40     55.98 o
   2   6   8        4.45       15.53     15.30 o
   3   6   8      987.34      980.78     46.28 o
   4   6   8      154.89      157.56     52.16 o
  -8   7   8       62.82       30.56     22.09 o
  -7   7   8      530.55      493.51    332.78 o
  -6   7   8      744.83      707.64     31.01 o
  -5   7   8      923.91      858.55     23.26 o
  -4   7   8       16.08        8.28      6.84 o
  -3   7   8     4147.73     4157.40     71.59 o
  -2   7   8      667.97      648.87     24.80 o
  -1   7   8       85.28       77.37      8.77 o
   0   7   8      604.29      558.20     30.17 o
   1   7   8     8433.03     8486.76    268.62 o
   2   7   8      157.12      126.10     41.82 o
   3   7   8     1436.10     1445.31     70.47 o
  -7   8   8      610.17      773.64    101.92 o
  -6   8   8       28.41       51.76     22.27 o
  -5   8   8       80.46       79.11     16.26 o
  -4   8   8     2109.83     2080.60     43.89 o
  -3   8   8     1897.58     1894.07     42.30 o
  -2   8   8      120.21      112.61     12.01 o
  -1   8   8       50.59       24.82      7.81 o
   0   8   8      402.28      413.36     28.71 o
   1   8   8      475.68      496.19     29.61 o
   2   8   8      154.40      156.93     40.88 o
  -6   9   8      338.84      298.28     35.21 o
  -5   9   8      832.77      825.18     39.38 o
  -4   9   8       27.40       28.92     10.67 o
  -3   9   8     1974.54     1932.42     38.54 o
  -2   9   8       19.83       19.13      8.01 o
  -1   9   8      510.04      549.38     32.94 o
   0   9   8       66.88       43.52     22.66 o
   1   9   8     1288.07     1361.24     91.05 o
  -4  10   8     1288.25     1298.23    123.75 o
  -3  10   8      626.74      586.22     23.12 o
  -2  10   8       48.10       34.39     13.35 o
 -11   1   9     8762.55     8690.82    401.80 o
 -10   1   9      532.38      607.60     46.47 o
  -9   1   9      367.39      371.55     16.93 o
  -8   1   9      307.27      319.05     23.56 o
  -7   1   9     4192.91     4196.95     93.29 o
  -6   1   9       73.01       80.18      7.68 o
  -5   1   9     1351.04     1250.32     33.93 o
  -4   1   9      981.57      918.34     20.04 o
  -3   1   9    15139.22    14816.92    223.01 o
  -2   1   9        4.24       -6.10      7.72 o
  -1   1   9     8252.19     7948.74    123.36 o
   0   1   9        2.35       -2.55      9.61 o
   1   1   9      479.72      504.75     24.35 o
   2   1   9      822.27      839.77     28.87 o
   3   1   9      777.17      773.49     28.39 o
   4   1   9      279.19      213.09     31.10 o
 -10   2   9     1767.92     1880.34     40.80 o
  -9   2   9      172.91      195.47     12.68 o
  -8   2   9       19.29       16.76      9.31 o
  -7   2   9      682.04      626.16     26.57 o
  -6   2   9     2494.56     2333.43     33.35 o
  -5   2   9     4731.16     4561.55     59.08 o
  -4   2   9     2103.25     1982.55     42.90 o
  -3   2   9      684.14      633.41     17.17 o
  -2   2   9     2218.12     2151.60     37.49 o
  -1   2   9     2420.25     2415.65     44.22 o
   0   2   9     5516.28     5487.17     93.57 o
   1   2   9       40.91       34.24     12.70 o
   2   2   9      204.11      214.65     13.47 o
   3   2   9        0.18       -2.47      8.17 o
   4   2   9        1.01        8.11     14.69 o
 -10   3   9      177.77      171.90     16.82 o
  -9   3   9       21.35       12.16      9.42 o
  -8   3   9      576.33      619.59     32.97 o
  -7   3   9    11069.26    11093.30    246.39 o
  -6   3   9       37.72       30.23      7.57 o
  -5   3   9      522.48      517.41     22.12 o
  -4   3   9       12.19       20.56      6.28 o
  -3   3   9     3182.84     2931.28     51.26 o
  -2   3   9      169.10      176.91     16.37 o
  -1   3   9        6.75       19.27      9.52 o
   0   3   9      172.97      191.20     22.49 o
   1   3   9     1841.34     1844.97     61.72 o
   2   3   9      335.71      369.43     15.69 o
   3   3   9     3765.74     3879.11     63.45 o
   4   3   9       17.14       21.65      9.89 o
 -10   4   9     2441.14     2479.26    136.70 o
  -9   4   9      301.84      358.01     18.59 o
  -8   4   9     1019.58     1047.49     33.17 o
  -7   4   9       83.93       80.38     22.73 o
  -6   4   9     1971.78     1957.10     27.06 o
  -5   4   9     2048.21     1940.14     38.41 o
  -4   4   9     1698.72     1690.21     28.08 o
  -3   4   9       40.86       43.90      9.51 o
  -2   4   9     6523.22     6296.03    106.76 o
  -1   4   9      798.30      796.03     31.20 o
   0   4   9      822.12      792.52     34.98 o
   1   4   9       33.31       28.54     11.81 o
   2   4   9     1079.93     1079.29     25.07 o
   3   4   9        0.09       -4.45      9.57 o
   4   4   9      359.08      425.65     44.06 o
  -9   5   9        4.83       16.66     16.59 o
  -8   5   9       79.72       94.57     15.37 o
  -7   5   9     6053.90     6074.08    149.47 o
  -6   5   9        1.20        1.85      3.88 o
  -5   5   9      236.89      200.14     12.02 o
  -4   5   9      492.28      526.09     19.15 o
  -3   5   9      319.06      308.53     15.23 o
  -2   5   9      233.53      196.00     12.24 o
  -1   5   9       31.92       28.81     12.34 o
   0   5   9        5.98        0.38      8.46 o
   1   5   9      309.81      344.07     27.37 o
   2   5   9      318.95      327.37     16.50 o
   3   5   9     1016.60     1010.48     37.71 o
  -9   6   9       82.36       28.01     33.30 o
  -8   6   9     2172.48     2259.22     72.90 o
  -7   6   9      289.62      342.71     32.01 o
  -6   6   9     8406.67     7800.98    193.26 o
  -5   6   9      635.71      587.44     19.34 o
  -4   6   9       15.66       20.98     10.22 o
  -3   6   9      145.47      166.90     14.57 o
  -2   6   9     1795.41     1777.62     60.96 o
  -1   6   9     2264.39     2223.86     69.11 o
   0   6   9      566.48      560.10     31.91 o
   1   6   9      140.31      159.66     17.43 o
   2   6   9     4634.06     4760.39    111.38 o
   3   6   9       37.76       30.73     18.45 o
  -8   7   9       62.65       98.98     63.40 o
  -7   7   9       28.54       69.54     32.50 o
  -6   7   9       44.08       23.05      5.48 o
  -5   7   9      941.97      925.64     23.24 o
  -4   7   9      229.38      248.01     15.58 o
  -3   7   9      392.90      387.77     18.86 o
  -2   7   9       81.44       76.57     11.19 o
  -1   7   9       12.38       -3.80      6.81 o
   0   7   9      533.98      580.65     37.61 o
   1   7   9        1.28        9.28     15.51 o
   2   7   9      296.46      347.92     37.53 o
  -7   8   9       38.38       56.10     24.59 o
  -6   8   9     3010.78     3079.15    133.58 o
  -5   8   9      787.23      738.13     29.66 o
  -4   8   9      150.14      142.37     15.00 o
  -3   8   9      221.70      261.44     24.81 o
  -2   8   9     5594.18     5448.90    160.93 o
  -1   8   9      951.54      980.32     40.60 o
   0   8   9     1875.05     1894.39     54.77 o
   1   8   9      157.22      131.43     29.81 o
  -6   9   9      429.09      451.08     40.00 o
  -5   9   9       32.73       12.39     13.62 o
  -4   9   9       68.40       70.60     17.00 o
  -3   9   9       12.29        5.96      8.42 o
  -2   9   9       15.20       35.38     15.22 o
  -1   9   9      192.45      108.97     34.68 o
   0   9   9       11.27        1.01     14.67 o
 -10   0  10     3218.55     3227.49    133.75 o
  -9   0  10      316.11      389.73     10.73 o
  -8   0  10      625.21      622.64     20.64 o
  -7   0  10      195.66      262.97     17.50 o
  -6   0  10    31635.77    30329.50    712.45 o
  -5   0  10        7.59        8.92     10.97 o
  -4   0  10     6116.14     5942.60    116.52 o
  -3   0  10     1875.79     1803.28     46.14 o
  -2   0  10      286.28      261.41     21.55 o
  -1   0  10     2983.60     3047.08     76.99 o
   0   0  10      444.89      436.83     55.78 o
   1   0  10     5930.67     5653.58    153.81 o
   2   0  10     4859.95     4777.40    107.25 o
   3   0  10       56.81       64.37     27.32 o
   4   0  10     3437.43     3533.81     91.75 o
 -10   1  10      988.31     1094.03     56.78 o
  -9   1  10      302.59      306.13     15.57 o
  -8   1  10      895.05      834.93     24.89 o
  -7   1  10       56.12       57.41      6.34 o
  -6   1  10     1938.88     1851.39     58.50 o
  -5   1  10     6620.07     6540.36     90.85 o
  -4   1  10     1165.59     1176.92     24.81 o
  -3   1  10       54.24       67.92     11.15 o
  -2   1  10      207.12      236.39     16.87 o
  -1   1  10      506.23      493.89     22.41 o
   0   1  10       54.92       56.68     13.17 o
   1   1  10      653.08      680.28     26.96 o
   2   1  10     1280.06     1288.31     32.29 o
   3   1  10       32.62       26.31     13.34 o
   4   1  10      835.07      907.53     33.28 o
 -10   2  10      769.62      792.71     27.66 o
  -9   2  10      714.02      721.49     30.12 o
  -8   2  10      502.70      589.73     24.31 o
  -7   2  10      414.40      407.09     15.91 o
  -6   2  10     4216.63     4036.66    117.47 o
  -5   2  10     1117.54     1065.02     22.22 o
  -4   2  10     6780.66     6495.23     98.36 o
  -3   2  10     2581.84     2586.76     45.75 o
  -2   2  10    14303.33    14108.93    228.55 o
  -1   2  10      148.60      165.53     16.59 o
   0   2  10        9.95        8.07     12.00 o
   1   2  10      151.50      133.26     16.81 o
   2   2  10      152.37      133.83     13.00 o
   3   2  10        4.57       -6.03      9.41 o
   4   2  10     2365.62     2424.08     51.48 o
 -10   3  10       16.76       45.57     12.86 o
  -9   3  10     4104.21     4205.76     89.80 o
  -8   3  10       54.12       53.09     16.32 o
  -7   3  10     9918.28     9739.19    182.31 o
  -6   3  10       19.52       22.67      4.51 o
  -5   3  10      165.28      162.49     11.58 o
  -4   3  10      151.94      171.12     11.56 o
  -3   3  10     1345.07     1367.87     31.13 o
  -2   3  10      752.70      729.35     23.11 o
  -1   3  10     2357.96     2283.14     50.68 o
   0   3  10       10.40       21.27     11.40 o
   1   3  10      113.16       85.33     18.99 o
   2   3  10      394.24      397.45     19.00 o
   3   3  10     4999.01     5113.18     85.63 o
   4   3  10       16.61       19.52     14.63 o
 -10   4  10     6110.13     6052.17    159.77 o
  -9   4  10      163.68      128.01     17.21 o
  -8   4  10       25.37       23.67     15.74 o
  -7   4  10      406.11      377.97     28.06 o
  -6   4  10       89.75      119.21     15.66 o
  -5   4  10      271.82      283.61     11.99 o
  -4   4  10     1008.05      983.57     25.21 o
  -3   4  10     1089.48     1048.95     30.79 o
  -2   4  10      385.05      368.14     19.22 o
  -1   4  10      421.14      418.96     21.24 o
   0   4  10    14120.12    14487.44    287.66 o
   1   4  10       24.90       -0.76     13.10 o
   2   4  10      377.60      391.37     24.56 o
   3   4  10        1.29       -1.94     12.21 o
 -10   5  10        8.90      -15.78     33.97 o
  -9   5  10     1276.30     1341.82     96.57 o
  -8   5  10      656.03      698.74     40.99 o
  -7   5  10       74.25      110.93     21.67 o
  -6   5  10      494.35      490.44     13.68 o
  -5   5  10     6615.19     6491.62    102.09 o
  -4   5  10      200.05      201.71     11.67 o
  -3   5  10      975.94      977.06     25.08 o
  -2   5  10       96.37       93.73     14.35 o
  -1   5  10     3018.16     3121.08     70.23 o
   0   5  10        5.80       10.70     11.91 o
   1   5  10      130.19      135.81     17.06 o
   2   5  10        5.04       -3.45     11.45 o
   3   5  10      327.43      353.69     27.30 o
  -9   6  10      124.26      119.58     45.21 o
  -8   6  10       11.81      -19.26     28.89 o
  -7   6  10     1241.78     1340.73     56.07 o
  -6   6  10       39.72       37.63      5.98 o
  -5   6  10      507.86      443.41     24.32 o
  -4   6  10        5.45       15.34      9.19 o
  -3   6  10     1980.45     1909.90     43.48 o
  -2   6  10     1120.56     1112.22     29.56 o
  -1   6  10     1754.09     1631.31     68.56 o
   0   6  10      428.24      398.16     18.13 o
   1   6  10        0.07       -8.21     11.85 o
   2   6  10       67.32       54.93     17.64 o
  -8   7  10       38.08       49.22     35.04 o
  -7   7  10      324.19      272.94     33.35 o
  -6   7  10     1048.15     1008.93     24.22 o
  -5   7  10     1413.89     1395.09     33.91 o
  -4   7  10       61.21       59.29     13.73 o
  -3   7  10     1634.40     1717.70     40.07 o
  -2   7  10      685.25      692.28     46.14 o
  -1   7  10     3047.65     3074.39    129.22 o
   0   7  10      613.03      576.75     34.15 o
   1   7  10     1522.28     1584.20     52.12 o
  -7   8  10      284.47      262.94     35.27 o
  -6   8  10      755.44      744.13    108.88 o
  -5   8  10      534.43      504.76     22.35 o
  -4   8  10       28.17       21.08      9.47 o
  -3   8  10       51.08       25.44     17.61 o
  -2   8  10     1020.38      980.00     45.80 o
  -1   8  10      124.27      101.60     30.98 o
   0   8  10      333.22      324.25     41.25 o
  -5   9  10     3745.49     3478.30    198.73 o
  -4   9  10        1.32        4.03     11.18 o
  -3   9  10      701.31      680.68     30.41 o
  -2   9  10      298.51      303.71     65.79 o
  -1   9  10     1667.65     1728.45     55.70 o
 -10   1  11       18.92       53.34     20.72 o
  -9   1  11     3540.70     3646.43     77.92 o
  -8   1  11       30.91       18.53      5.45 o
  -7   1  11     2411.67     2272.33     82.21 o
  -6   1  11      506.17      498.04     20.10 o
  -5   1  11     4973.89     4760.56     70.30 o
  -4   1  11      965.69      950.18     23.04 o
  -3   1  11      654.47      706.19     24.93 o
  -2   1  11      904.73      906.25     37.80 o
  -1   1  11       99.76      101.37     14.50 o
   0   1  11       41.75       44.33     15.77 o
   1   1  11     6942.91     7022.90    132.81 o
   2   1  11      127.86      133.18     14.47 o
   3   1  11        3.03        2.17      9.19 o
 -10   2  11     3236.48     3408.00     70.29 o
  -9   2  11      198.11      265.77     35.09 o
  -8   2  11      397.40      394.02     24.92 o
  -7   2  11       37.72       27.51      5.51 o
  -6   2  11     4417.79     4220.57     68.79 o
  -5   2  11     2807.21     2672.49     57.71 o
  -4   2  11       34.37       31.05     11.39 o
  -3   2  11     1103.25     1074.62     27.26 o
  -2   2  11        1.89       -3.35     13.82 o
  -1   2  11       80.82       94.06     15.23 o
   0   2  11     5293.47     5468.68    109.06 o
   1   2  11     1180.81     1228.11     42.72 o
   2   2  11       35.10       35.06     11.39 o
   3   2  11      202.64      191.47     17.22 o
 -10   3  11       29.30       22.65     16.42 o
  -9   3  11     3278.56     3445.83     88.98 o
  -8   3  11      176.29      171.88     28.49 o
  -7   3  11       19.99       17.56      5.87 o
  -6   3  11       55.66       69.03      8.80 o
  -5   3  11      176.34      180.28     14.18 o
  -4   3  11      146.40      130.49     12.65 o
  -3   3  11     3575.43     3525.58     67.43 o
  -2   3  11       18.52       11.50      9.88 o
  -1   3  11     1913.33     1856.49     55.75 o
   0   3  11      250.78      223.20     19.92 o
   1   3  11     1737.97     1725.60     60.90 o
   2   3  11      282.69      315.95     22.52 o
   3   3  11      103.64      100.36     16.63 o
 -10   4  11      235.88      263.53     50.43 o
  -9   4  11      134.45      105.37     17.96 o
  -8   4  11     1565.33     1595.06     88.81 o
  -7   4  11      432.83      436.45     24.28 o
  -6   4  11       45.72       50.52     11.40 o
  -5   4  11      730.38      695.25     18.09 o
  -4   4  11     2602.63     2662.59     49.64 o
  -3   4  11      562.05      527.94     22.51 o
  -2   4  11      269.72      302.17     18.93 o
  -1   4  11      278.89      290.59     22.45 o
   0   4  11     2789.98     2766.77     71.05 o
   1   4  11       42.40       55.73     14.43 o
   2   4  11      151.40      141.75     17.73 o
   3   4  11       19.72        7.76     29.69 o
  -9   5  11      849.88      916.22     81.32 o
  -8   5  11      205.71      207.68     27.93 o
  -7   5  11      702.15      734.05     36.28 o
  -6   5  11     2870.81     2806.25     71.62 o
  -5   5  11     1084.06     1042.21     32.26 o
  -4   5  11       69.57       57.18     10.21 o
  -3   5  11     2852.95     2916.40     56.62 o
  -2   5  11      671.34      620.71     29.25 o
  -1   5  11      146.42      155.70     20.27 o
   0   5  11      421.79      448.72     27.19 o
   1   5  11      308.91      352.87     23.99 o
   2   5  11      515.47      528.42     32.01 o
  -9   6  11      259.61      277.32     35.27 o
  -8   6  11     3008.34     3215.60    117.81 o
  -7   6  11       87.49       85.75     21.15 o
  -6   6  11     1882.69     1775.99     66.64 o
  -5   6  11     1263.23     1118.51     44.77 o
  -4   6  11     8276.63     7897.53    133.07 o
  -3   6  11       47.02       37.33     11.06 o
  -2   6  11      708.32      707.51     35.70 o
  -1   6  11      110.50      108.42     22.22 o
   0   6  11      551.94      585.89     28.28 o
   1   6  11      836.99      829.74     40.26 o
  -8   7  11      238.70      208.87     33.48 o
  -7   7  11      343.42      275.55     73.56 o
  -6   7  11        8.01       -2.48      8.86 o
  -5   7  11        6.94        9.76     10.78 o
  -4   7  11       62.92       59.34     13.03 o
  -3   7  11      372.57      379.14     24.19 o
  -2   7  11      102.59       80.39     13.42 o
  -1   7  11        0.08       20.27     17.38 o
   0   7  11      190.95      203.72     24.74 o
   1   7  11        2.55       19.99     16.95 o
  -7   8  11      780.19      894.08     55.22 o
  -6   8  11     1303.41     1267.59     51.75 o
  -5   8  11      444.30      429.90     21.12 o
  -4   8  11     2084.53     2038.23     54.77 o
  -3   8  11       66.41       55.71     18.98 o
  -2   8  11        3.03       10.75     18.71 o
  -1   8  11        0.48      -15.16     15.29 o
  -5   9  11      136.89      135.20     17.53 o
  -4   9  11       47.09       27.00     12.54 o
  -3   9  11     1397.04     1307.53     40.34 o
 -10   0  12     1495.24     1372.59    126.00 o
  -9   0  12      306.82      225.14    104.60 o
  -8   0  12     3240.65     3323.36    307.50 o
  -7   0  12      271.70      250.36     29.43 o
  -6   0  12     1508.20     1458.24     37.81 o
  -5   0  12    16205.02    15704.45    345.52 o
  -4   0  12    10835.76    10798.07    389.36 o
  -3   0  12      505.28      438.56     50.56 o
  -2   0  12     1744.49     1787.49     58.64 o
  -1   0  12     2115.78     2102.51     78.83 o
   0   0  12      218.13      224.84     43.74 o
   1   0  12      118.01      141.72     30.09 o
   2   0  12     5916.50     6001.76    170.98 o
   3   0  12       91.85      103.56     22.94 o
 -10   1  12      127.34      120.82     25.48 o
  -9   1  12     1581.14     1598.34     53.99 o
  -8   1  12     2857.92     2795.44     41.21 o
  -7   1  12       20.06       25.89      7.33 o
  -6   1  12       15.30       20.64      7.97 o
  -5   1  12     1034.67     1021.12     33.60 o
  -4   1  12     1618.33     1602.46     38.88 o
  -3   1  12      514.62      560.77     37.36 o
  -2   1  12      948.63      984.04     32.64 o
  -1   1  12      195.86      202.91     20.30 o
   0   1  12      713.84      728.23     35.64 o
   1   1  12     1215.04     1156.57     40.72 o
   2   1  12     1335.59     1370.76     35.89 o
   3   1  12      139.96      130.98     21.66 o
 -10   2  12      208.11      248.40     26.13 o
  -9   2  12       20.87       51.10     17.34 o
  -8   2  12     4626.51     4682.39     65.42 o
  -7   2  12       11.47       13.14      5.75 o
  -6   2  12       12.99       14.38     10.48 o
  -5   2  12       70.99       80.74     12.28 o
  -4   2  12       37.68       43.46     13.59 o
  -3   2  12      142.19      147.31     15.47 o
  -2   2  12     6074.87     6261.24    115.80 o
  -1   2  12      319.75      391.15     22.94 o
   0   2  12     3899.67     3965.11     80.81 o
   1   2  12     1314.03     1348.04     48.28 o
   2   2  12     1661.61     1744.90     44.66 o
 -10   3  12      656.21      706.94     50.39 o
  -9   3  12      204.43      167.11     30.79 o
  -8   3  12       13.55       27.63     19.56 o
  -7   3  12     3181.88     3022.91     63.94 o
  -6   3  12     1632.72     1611.70     35.50 o
  -5   3  12        1.39       -5.88     11.31 o
  -4   3  12       66.15       65.62     10.98 o
  -3   3  12     1624.07     1691.90     54.29 o
  -2   3  12     1854.58     1847.11     45.95 o
  -1   3  12      944.19      892.89     38.59 o
   0   3  12        3.05       -5.20     11.90 o
   1   3  12       20.84       40.06     18.15 o
   2   3  12      155.62      124.82     19.22 o
 -10   4  12       10.70       37.76     38.39 o
  -9   4  12     3235.86     3256.55     97.18 o
  -8   4  12     1778.07     1825.67     50.64 o
  -7   4  12      152.88      139.24      9.58 o
  -6   4  12     4989.15     4819.72    128.91 o
  -5   4  12      861.70      819.20     32.43 o
  -4   4  12     5462.03     5557.50    166.97 o
  -3   4  12     1569.13     1510.38     39.19 o
  -2   4  12       86.03       54.60     14.77 o
  -1   4  12      242.07      250.52     22.82 o
   0   4  12      240.45      286.80     23.78 o
   1   4  12      825.22      825.86     33.22 o
   2   4  12      782.62      840.82     56.35 o
  -9   5  12     1494.49     1560.10     66.85 o
  -8   5  12       41.89       51.18     21.12 o
  -7   5  12      785.94      714.98     47.63 o
  -6   5  12      675.09      633.51     46.32 o
  -5   5  12       96.06       75.82     11.51 o
  -4   5  12        1.06       -8.93      8.93 o
  -3   5  12     4131.40     4187.82     92.54 o
  -2   5  12      386.28      401.10     26.28 o
  -1   5  12      375.33      427.26     34.60 o
   0   5  12        1.79        4.20     20.25 o
   1   5  12     3242.92     3331.16     74.10 o
  -9   6  12      364.37      387.06     67.41 o
  -8   6  12        5.75      -14.46     23.84 o
  -7   6  12        5.92       -3.36     14.58 o
  -6   6  12      791.23      694.78     47.78 o
  -5   6  12      393.19      394.99     40.97 o
  -4   6  12      322.55      315.56     30.72 o
  -3   6  12        2.10       -0.50      7.49 o
  -2   6  12     1446.61     1373.85     77.50 o
  -1   6  12     1001.00     1079.02     43.58 o
   0   6  12      451.07      472.50     28.07 o
   1   6  12       14.93       21.39     16.03 o
  -8   7  12     1582.60     1597.66     73.75 o
  -7   7  12     4639.10     4632.16    133.55 o
  -6   7  12       15.43       13.32     13.18 o
  -5   7  12      764.20      776.84     47.92 o
  -4   7  12      547.86      525.69     34.49 o
  -3   7  12     1972.06     1825.46    109.66 o
  -2   7  12      373.75      427.80     33.82 o
  -1   7  12      494.67      606.94     71.87 o
   0   7  12      397.90      391.69     54.71 o
  -6   8  12       15.03       23.79     18.85 o
  -5   8  12     3564.90     3475.04     90.35 o
  -4   8  12       72.09       80.24     17.38 o
  -3   8  12       23.61       10.24     11.16 o
  -2   8  12      275.46      260.91     39.81 o
 -10   1  13      106.36      129.26     27.49 o
  -9   1  13      268.04      326.51     30.36 o
  -8   1  13     1080.00     1011.10     31.20 o
  -7   1  13      123.72      124.76     20.19 o
  -6   1  13       58.76       61.95      9.17 o
  -5   1  13     2034.67     1997.06     40.83 o
  -4   1  13        2.67       -6.92      9.44 o
  -3   1  13     2639.05     2575.53     59.37 o
  -2   1  13      480.22      508.39     29.15 o
  -1   1  13     5966.96     5987.72    116.75 o
   0   1  13        5.15       13.12     15.53 o
   1   1  13     1129.37     1245.70     68.21 o
   2   1  13     1013.50     1070.96     41.85 o
 -10   2  13     1065.49     1121.14     81.19 o
  -9   2  13     1171.10     1164.74     48.94 o
  -8   2  13        1.11        6.97      5.16 o
  -7   2  13        3.91        7.13      7.37 o
  -6   2  13     1727.66     1714.68     37.21 o
  -5   2  13     1677.10     1631.48     42.57 o
  -4   2  13     3126.70     3089.23     90.48 o
  -3   2  13       83.54       77.40     15.03 o
  -2   2  13      409.39      390.32     33.59 o
  -1   2  13      672.26      759.75     44.91 o
   0   2  13     1045.40     1090.09     47.61 o
   1   2  13      379.66      410.22     59.11 o
   2   2  13       94.45       87.08     17.25 o
 -10   3  13       35.92       15.17     26.89 o
  -9   3  13      426.04      407.79     38.43 o
  -8   3  13      240.79      233.80     14.60 o
  -7   3  13     1999.13     1946.40     38.28 o
  -6   3  13      272.95      248.20     25.33 o
  -5   3  13     1977.20     2031.21     53.75 o
  -4   3  13        1.70       13.01      9.73 o
  -3   3  13        8.67       13.42     10.85 o
  -2   3  13      954.14      998.30     34.41 o
  -1   3  13     2797.05     2784.77     81.49 o
   0   3  13        3.82        7.56     15.23 o
   1   3  13       13.65       12.89     13.47 o
 -10   4  13     1382.75     1372.75     76.22 o
  -9   4  13       94.49       75.28     23.81 o
  -8   4  13        5.21       11.44     13.20 o
  -7   4  13       29.17       16.63      7.89 o
  -6   4  13     1545.31     1483.78     44.90 o
  -5   4  13     1244.25     1208.13     30.44 o
  -4   4  13       25.80       11.47     11.17 o
  -3   4  13       16.75       22.52     13.29 o
  -2   4  13     1191.70     1219.04     41.62 o
  -1   4  13      186.43      203.43     23.87 o
   0   4  13       21.35       57.49     17.93 o
   1   4  13        1.85       13.21     14.36 o
  -9   5  13        1.17       -4.78     17.93 o
  -8   5  13      627.04      655.79     50.22 o
  -7   5  13     1435.66     1443.32     49.32 o
  -6   5  13      119.05      103.35     11.52 o
  -5   5  13     2317.41     2256.56     81.52 o
  -4   5  13      193.75      227.52     20.45 o
  -3   5  13        5.96       12.37     12.85 o
  -2   5  13      202.34      229.71     23.55 o
  -1   5  13      918.89      963.83     51.86 o
   0   5  13      462.13      549.15     77.80 o
  -8   6  13      200.92      160.40     24.33 o
  -7   6  13      189.60      192.83     24.48 o
  -6   6  13     3346.90     3345.00    114.51 o
  -5   6  13     2028.57     1993.64     48.37 o
  -4   6  13      871.41      836.53     49.11 o
  -3   6  13       51.31       47.02     16.89 o
  -2   6  13     2293.62     2401.81     99.96 o
  -1   6  13      762.70      858.38     47.60 o
   0   6  13      407.14      384.09     32.19 o
  -7   7  13       22.94       41.52     31.27 o
  -6   7  13      109.94       95.51     15.34 o
  -5   7  13      229.00      223.57     30.85 o
  -4   7  13       23.69       30.41     13.24 o
  -3   7  13       20.08       33.29     13.60 o
  -2   7  13      230.80      194.77     34.98 o
  -1   7  13       25.20       21.66     17.57 o
  -5   8  13     1585.91     1465.45     92.32 o
  -4   8  13     1937.88     1850.16     82.78 o
  -3   8  13      352.20      332.28     43.62 o
 -10   0  14        6.86        7.49     27.02 o
  -9   0  14      522.28      495.93     24.57 o
  -8   0  14      171.45      175.59     16.85 o
  -7   0  14     1657.73     1500.28     55.51 o
  -6   0  14     6209.95     6321.16    153.42 o
  -5   0  14      379.64      376.50     25.98 o
  -4   0  14    18232.27    18081.32    439.68 o
  -3   0  14        1.70       18.12     19.93 o
  -2   0  14     2939.23     2992.63    105.25 o
  -1   0  14        5.65       15.14     19.20 o
   0   0  14      179.92      201.03     34.42 o
   1   0  14     1729.85     1815.53     96.44 o
 -10   1  14       24.60       29.29     29.43 o
  -9   1  14      321.30      337.20     18.61 o
  -8   1  14      122.99       91.21     15.33 o
  -7   1  14     2355.86     2276.80     67.07 o
  -6   1  14      740.66      728.54     24.60 o
  -5   1  14       11.32       20.13     10.99 o
  -4   1  14        6.19       11.01      9.92 o
  -3   1  14       99.41      112.80     16.12 o
  -2   1  14      282.63      301.81     27.85 o
  -1   1  14       33.23       41.86     16.04 o
   0   1  14      628.64      736.74     37.27 o
   1   1  14      717.34      774.23     40.74 o
 -10   2  14     3010.53     3139.27     98.10 o
  -9   2  14        5.43       -2.11     11.15 o
  -8   2  14     2210.51     2253.19     48.92 o
  -7   2  14      169.00      150.53     17.41 o
  -6   2  14     2174.68     2200.88     47.48 o
  -5   2  14     1621.11     1580.47     44.29 o
  -4   2  14     2739.62     2722.10     61.83 o
  -3   2  14     4062.82     4021.35     81.69 o
  -2   2  14      673.91      699.25     30.99 o
  -1   2  14      723.49      758.05     38.37 o
   0   2  14     2630.68     2748.01     83.41 o
   1   2  14       10.31       14.61     14.60 o
 -10   3  14     1389.83     1535.47     80.77 o
  -9   3  14      425.40      408.07     32.89 o
  -8   3  14     2233.67     2219.52     57.53 o
  -7   3  14      514.72      496.76     26.29 o
  -6   3  14      586.47      604.71     23.55 o
  -5   3  14     2925.20     2847.66     62.55 o
  -4   3  14       40.16       26.62     12.88 o
  -3   3  14     1205.20     1194.39     37.07 o
  -2   3  14      217.32      203.39     20.94 o
  -1   3  14     1055.69     1084.10     45.03 o
   0   3  14        5.06       11.38     15.42 o
   1   3  14       62.42       72.49     40.13 o
 -10   4  14     2508.53     2530.38    130.54 o
  -9   4  14       93.42       88.72     19.33 o
  -8   4  14     2868.78     2984.67    132.62 o
  -7   4  14       59.05       43.04     11.35 o
  -6   4  14      470.03      463.46     35.14 o
  -5   4  14     1156.01     1177.21     36.35 o
  -4   4  14       64.25       73.69     18.36 o
  -3   4  14     1791.80     1893.15     54.29 o
  -2   4  14     1441.33     1486.85     50.11 o
  -1   4  14     2072.98     2191.99     61.91 o
   0   4  14     4522.48     4585.62    118.72 o
  -9   5  14     4352.11     4572.90    190.60 o
  -8   5  14      458.01      450.52     36.01 o
  -7   5  14       47.15       40.49     19.39 o
  -6   5  14      609.82      614.60     36.80 o
  -5   5  14     3109.75     2963.33    106.16 o
  -4   5  14      296.11      302.98     22.97 o
  -3   5  14      311.03      315.79     31.39 o
  -2   5  14      151.69      169.60     23.41 o
  -1   5  14     3532.70     3688.36     91.20 o
  -8   6  14       27.10       23.26     20.09 o
  -7   6  14      669.61      627.86     37.90 o
  -6   6  14      529.44      522.69     60.54 o
  -5   6  14      247.58      271.83     18.01 o
  -4   6  14      354.20      360.42     42.19 o
  -3   6  14        8.23       11.42     12.32 o
  -2   6  14      525.77      594.75     36.96 o
  -1   6  14       17.10       31.70     20.20 o
  -7   7  14     3841.92     3936.78    114.06 o
  -6   7  14        7.09        3.33     14.54 o
  -5   7  14     4750.35     4675.32    221.01 o
  -4   7  14        7.84       17.85     13.18 o
  -3   7  14      228.13      205.15     37.96 o
 -10   1  15      275.28      234.61     53.23 o
  -9   1  15     1136.57     1078.52     42.59 o
  -8   1  15      247.33      239.47     15.87 o
  -7   1  15     6610.55     6410.25    203.69 o
  -6   1  15      814.54      784.29     42.56 o
  -5   1  15     2091.96     2014.38     44.30 o
  -4   1  15      411.15      438.49     23.48 o
  -3   1  15     2069.17     2050.01     74.86 o
  -2   1  15      481.37      478.49     31.61 o
  -1   1  15      512.60      483.07     91.18 o
   0   1  15       32.12       38.81     18.95 o
 -10   2  15     1896.29     1827.51     71.46 o
  -9   2  15      371.78      398.69     31.25 o
  -8   2  15      667.13      635.69    106.08 o
  -7   2  15        0.22       11.78     10.31 o
  -6   2  15     1225.06     1271.24     96.16 o
  -5   2  15       42.90       56.65     13.73 o
  -4   2  15      139.50      144.94     17.88 o
  -3   2  15       62.17       63.58     19.27 o
  -2   2  15      155.77      147.54     22.31 o
  -1   2  15      232.50      251.04     34.74 o
   0   2  15     4139.34     4503.96    120.54 o
 -10   3  15       72.58       53.59     36.46 o
  -9   3  15     1490.76     1504.73     59.19 o
  -8   3  15       40.11       47.02      9.80 o
  -7   3  15      797.25      732.63     65.51 o
  -6   3  15      385.64      364.38     33.59 o
  -5   3  15      754.50      745.02     31.47 o
  -4   3  15      141.19      139.27     20.46 o
  -3   3  15     3792.69     3971.12     82.36 o
  -2   3  15       23.53       26.61     15.26 o
  -1   3  15      432.56      487.71     32.78 o
   0   3  15       17.10        3.56     15.16 o
  -9   4  15      763.08      832.77     46.11 o
  -8   4  15     1666.85     1725.35     57.02 o
  -7   4  15        8.02        4.27      8.60 o
  -6   4  15       94.60       74.85     14.98 o
  -5   4  15       82.11       89.23     17.99 o
  -4   4  15     1176.84     1228.48     45.93 o
  -3   4  15       34.04       44.37     20.00 o
  -2   4  15      522.36      533.06     37.92 o
  -1   4  15       93.88      105.82     22.80 o
  -9   5  15      114.52      118.37     23.48 o
  -8   5  15       79.32       55.17     22.01 o
  -7   5  15       11.45       -3.75      7.92 o
  -6   5  15      870.19      890.51     31.81 o
  -5   5  15      634.58      572.06     42.20 o
  -4   5  15      270.51      294.84     23.64 o
  -3   5  15     2242.56     2303.04     69.44 o
  -2   5  15       49.47       67.93     21.27 o
  -7   6  15      109.37      117.93     31.72 o
  -6   6  15      685.70      608.85     69.62 o
  -5   6  15       17.05       15.12     11.58 o
  -4   6  15     6605.12     6853.82    165.49 o
  -3   6  15       12.15       30.01     18.80 o
 -10   0  16     3187.19     3295.97    168.80 o
  -9   0  16     2785.06     2282.02    696.19 o
  -8   0  16     4067.44     3746.61    190.20 o
  -7   0  16      142.48      158.18     21.28 o
  -6   0  16       71.19       90.12     24.62 o
  -5   0  16      127.55      135.12     24.40 o
  -4   0  16     1083.41     1138.39     52.57 o
  -3   0  16      136.92      158.26     39.46 o
  -2   0  16     7239.37     7639.74    216.21 o
  -1   0  16      187.08      187.77     43.34 o
 -10   1  16      801.29      754.13     38.25 o
  -9   1  16      514.54      478.56     24.16 o
  -8   1  16       68.29       51.14     12.48 o
  -7   1  16      989.69      953.90     50.93 o
  -6   1  16     1287.83     1300.67     53.40 o
  -5   1  16      251.35      248.82     21.74 o
  -4   1  16       16.67       24.38     14.16 o
  -3   1  16     1056.10     1066.97     51.91 o
  -2   1  16      129.76      166.16     23.23 o
  -1   1  16        0.47       -6.90     15.43 o
 -10   2  16     2449.50     2322.11    232.69 o
  -9   2  16       36.25       16.82     13.70 o
  -8   2  16     2525.99     2540.23     57.36 o
  -7   2  16       23.93       27.83     11.17 o
  -6   2  16     3634.71     3663.65    131.36 o
  -5   2  16       13.60       13.16     11.38 o
  -4   2  16     1755.95     1790.84     56.15 o
  -3   2  16       21.96       25.78     14.82 o
  -2   2  16      767.39      815.77     39.43 o
  -1   2  16      197.18      227.47     27.89 o
  -9   3  16      518.59      534.66     36.55 o
  -8   3  16      433.86      403.19     27.12 o
  -7   3  16      373.54      334.70     21.51 o
  -6   3  16      150.20      138.94     19.63 o
  -5   3  16     1333.16     1367.86     40.39 o
  -4   3  16       41.82       42.98     17.23 o
  -3   3  16     3515.60     3728.72     83.44 o
  -2   3  16     1077.50     1160.30     64.01 o
  -9   4  16      278.10      302.09     32.61 o
  -8   4  16      796.85      829.10     42.11 o
  -7   4  16      515.64      500.71     31.75 o
  -6   4  16      721.57      778.19     52.86 o
  -5   4  16     2117.76     2135.78    109.27 o
  -4   4  16      510.68      565.21     36.47 o
  -3   4  16       31.39       56.07     20.05 o
  -2   4  16     1643.74     1620.24    104.19 o
  -8   5  16      205.96      167.32     26.40 o
  -7   5  16     5647.84     5683.20    240.92 o
  -6   5  16      151.54      140.06     17.80 o
  -5   5  16        7.44      -11.82     13.82 o
  -4   5  16      387.18      420.73     30.31 o
  -3   5  16     1172.34     1217.45     47.92 o
  -6   6  16     1885.28     1910.11     86.53 o
  -5   6  16       27.33       31.30     12.91 o
  -9   1  17     1313.07     1236.64    145.92 o
  -8   1  17       58.89       51.27     13.96 o
  -7   1  17     1429.09     1365.63     62.59 o
  -6   1  17      455.70      516.56     49.58 o
  -5   1  17     2462.51     2566.02     64.60 o
  -4   1  17       12.57        8.18     15.76 o
  -3   1  17      323.36      307.11     27.39 o
  -2   1  17      829.41      864.00     56.45 o
  -9   2  17      694.24      626.97     70.63 o
  -8   2  17      119.77      104.43     14.93 o
  -7   2  17      326.75      278.08     21.10 o
  -6   2  17     2161.13     2250.53     57.85 o
  -5   2  17     1510.53     1563.69     51.46 o
  -4   2  17      323.05      296.97     27.17 o
  -3   2  17      913.92      994.35     42.00 o
  -2   2  17       39.20       30.56     18.70 o
  -9   3  17     2453.34     2462.36     87.61 o
  -8   3  17       33.82       35.89     11.91 o
  -7   3  17     1592.70     1589.87     60.56 o
  -6   3  17       33.54       32.75     15.02 o
  -5   3  17     1246.35     1258.81     76.26 o
  -4   3  17       58.73       44.17     16.68 o
  -3   3  17      284.31      265.05     27.06 o
  -8   4  17      113.01      103.75     32.29 o
  -7   4  17       38.81       30.94     12.12 o
  -6   4  17     4829.02     4955.56    188.68 o
  -5   4  17      519.46      544.41     48.38 o
  -4   4  17      303.58      296.13     32.44 o
  -6   5  17        0.02        8.39     12.72 o
  -5   5  17      770.47      777.37     61.08 o
  -9   0  18      116.40       69.31     17.92 o
  -8   0  18      279.88      261.00     53.90 o
  -7   0  18      351.59      165.44    112.09 o
  -6   0  18       59.10       15.91     18.34 o
  -5   0  18     3095.39     3341.09    107.25 o
  -4   0  18     4151.48     4076.64    174.42 o
  -3   0  18        0.20        5.17     20.90 o
  -9   1  18       65.30       38.92     15.23 o
  -8   1  18     1355.02     1205.48     66.76 o
  -7   1  18       42.00       18.00     13.48 o
  -6   1  18      141.12       42.09     25.02 o
  -5   1  18      132.99      127.13     21.83 o
  -4   1  18      393.49      447.36     67.01 o
  -8   2  18     1108.45     1031.62     70.77 o
  -7   2  18       56.93       59.26     32.13 o
  -6   2  18       23.97        7.00     16.66 o
  -5   2  18       93.46       98.09     21.58 o
  -4   2  18     4585.38     4725.50    109.32 o
  -7   3  18      268.02      257.70     47.06 o
  -6   3  18      439.56      407.06     54.12 o
  -5   3  18      429.52      426.08     29.06 o
  -7   1  19     4086.46     4096.03    165.00 o
  -6   1  19       41.20        7.44     15.87 o
 
